# Supplementary material for: 2-[2-(3-Methyl­but­oxy)-5-nitro­benz­amido]­acetic acid dimethyl sulfoxide monosolvate
Source: Acta Crystallogr Sect E Struct Rep Online. 2012 Jun 23;68(Pt 7):o2170. doi: 10.1107/S1600536812027316 (PMC3393976; doi:10.1107/S1600536812027316)
Supplement: Supplementary file 1 [file e-68-o2170-sup1.cif]

##############################################################################
#                                                                            #
# This CIF contains the data in a paper accepted for publication in          #
# Acta Crystallographica Section E. It conforms to the requirements of       #
# Notes for Authors for Acta Crystallographica Section E, and has been       #
# peer reviewed under the auspices of the IUCr Commission on Journals.       #
#                                                                            #
# Full details of the Crystallographic Information File format               #
# are given in the paper "The Crystallographic Information File (CIF):       #
# a New Standard Archive File for Crystallography" by S. R. Hall, F. H.      #
# Allen and I. D. Brown [Acta Cryst. (1991), A47, 655-685].                  #
#                                                                            #
# The current version of the core CIF dictionary is obtainable from          #
# ftp://ftp.iucr.org/pub/cif_core.dic.                                       #
#                                                                            #
# Software is freely available for graphical display of the structure(s)     #
# in this CIF. For information consult the CIF software page                 #
# http://www.iucr.org/resources/cif/software.                                #
#                                                                            #
# This file may be used for bona fide research purposes within the           #
# scientific community so long as proper attribution is given to the journal # 
# article from which it was obtained.                                        #
#                                                                            #
##############################################################################
data_global
_audit_creation_method     SHELXL-97
_journal_date_recd_electronic     2012-06-15
_journal_date_accepted     2012-06-16
_journal_name_full     'Acta Crystallographica, Section E'
_journal_year     2012
_journal_volume     68
_journal_issue      7
_journal_page_first     o2170
_journal_page_last     o2170
_journal_paper_category     QO
_journal_paper_doi     10.1107/S1600536812027316
_journal_coeditor_code     XU5567
_publ_contact_author
;
     Dr. Seik Weng Ng
     Department of Chemistry
     University of Malaya
     50603 Kuala Lumpur
     Malaysia
;
_publ_contact_author_email     seikweng@um.edu.my
_publ_contact_author_fax     '03 7967 4193'
_publ_contact_author_phone     '03 7967 6778'
_publ_section_title
;
2-[2-(3-Methylbutoxy)-5-nitrobenzamido]acetic acid dimethyl sulfoxide
monosolvate
;
loop_
    _publ_author_name
    _publ_author_address
    'Yang, Yun-Xia'
;
Key Laboratory of Polymer Materials of Gansu Province Ministry of Education
College of Chemistry and Chemical Engineering
Northwest Normal University
Lanzhou 730070
Gansu
People's Republic of China
;
    'Ng, Seik Weng'
;
     Department of Chemistry
     University of Malaya
     50603 Kuala Lumpur
     Malaysia
     Chemistry Department
     King Abdulaziz University
     PO Box 80203 Jeddah
     Saudi Arabia
;
data_I
_audit_creation_method     SHELXL-97
_chemical_name_systematic
;
2-[2-(3-Methylbutoxy)-5-nitrobenzamido]acetic acid dimethyl sulfoxide
monosolvate
;
_chemical_name_common     ?
_chemical_formula_moiety     'C14 H18 N2 O6, C2 H6 O S'
_chemical_formula_sum     'C16 H24 N2 O7 S'
_chemical_formula_iupac     'C14 H18 N2 O6, C2 H6 O S'
_chemical_formula_weight     388.43
_chemical_melting_point     ?
_symmetry_cell_setting     triclinic
_symmetry_space_group_name_H-M     'P -1'
_symmetry_space_group_name_Hall     '-P 1'
loop_
    _symmetry_equiv_pos_as_xyz
    'x, y, z'
    '-x, -y, -z'
_cell_length_a     7.4603(12)
_cell_length_b     11.2881(18)
_cell_length_c     11.5861(19)
_cell_angle_alpha     99.229(3)
_cell_angle_beta     99.802(3)
_cell_angle_gamma     93.487(3)
_cell_volume     945.1(3)
_cell_formula_units_Z     2
_cell_measurement_reflns_used     3644
_cell_measurement_theta_min     1.8
_cell_measurement_theta_max     26.0
_cell_measurement_temperature     293(2)
_exptl_crystal_description     prism
_exptl_crystal_colour     colorless
_exptl_crystal_size_max     0.27
_exptl_crystal_size_mid     0.24
_exptl_crystal_size_min     0.18
_exptl_crystal_density_diffrn     1.365
_exptl_crystal_density_meas     ?
_exptl_crystal_density_method     'not measured'
_exptl_crystal_F_000     412
_exptl_absorpt_coefficient_mu     0.211
_exptl_absorpt_correction_type     multi-scan
_exptl_absorpt_process_details     '(SADABS; Sheldrick, 1996)'
_exptl_absorpt_correction_T_min     0.9452
_exptl_absorpt_correction_T_max     0.9630
_diffrn_ambient_temperature     293(2)
_diffrn_radiation_type     MoK\a
_diffrn_radiation_wavelength     0.71073
_diffrn_radiation_source     'fine-focus sealed tube'
_diffrn_radiation_monochromator     graphite
_diffrn_measurement_device_type     'Bruker SMART APEX'
_diffrn_measurement_method     '\w scans'
_diffrn_detector_area_resol_mean     ?
_diffrn_reflns_number     5211
_diffrn_reflns_av_R_equivalents     0.0350
_diffrn_reflns_av_sigmaI/netI     0.0749
_diffrn_reflns_theta_min     1.81
_diffrn_reflns_theta_max     26.00
_diffrn_reflns_theta_full     26.00
_diffrn_measured_fraction_theta_max     0.982
_diffrn_measured_fraction_theta_full     0.982
_diffrn_reflns_limit_h_min     -8
_diffrn_reflns_limit_h_max     9
_diffrn_reflns_limit_k_min     -12
_diffrn_reflns_limit_k_max     13
_diffrn_reflns_limit_l_min     -13
_diffrn_reflns_limit_l_max     14
_diffrn_standards_number     0
_diffrn_standards_interval_count     0
_diffrn_standards_interval_time     0
_diffrn_standards_decay_%     0
_reflns_number_total     3644
_reflns_number_gt     2558
_reflns_threshold_expression     I>2\s(I)
_refine_ls_structure_factor_coef     Fsqd
_refine_ls_matrix_type     full
_refine_ls_R_factor_all     0.0822
_refine_ls_R_factor_gt     0.0571
_refine_ls_wR_factor_gt     0.1285
_refine_ls_wR_factor_ref     0.1435
_refine_ls_goodness_of_fit_ref     1.008
_refine_ls_restrained_S_all     1.008
_refine_ls_number_reflns     3644
_refine_ls_number_parameters     243
_refine_ls_number_restraints     2
_refine_ls_hydrogen_treatment     mixed
_refine_ls_weighting_scheme     calc
_refine_ls_weighting_details
                 'calc w=1/[\s^2^(Fo^2^)+(0.0647P)^2^] where P=(Fo^2^+2Fc^2^)/3'
_atom_sites_solution_hydrogens     geom
_atom_sites_solution_primary     direct
_atom_sites_solution_secondary     difmap
_refine_ls_shift/su_max     0.001
_refine_ls_shift/su_mean     0.001
_refine_diff_density_max     0.315
_refine_diff_density_min     -0.289
_refine_ls_extinction_method     none
_refine_ls_extinction_coef     ?
loop_
    _atom_type_symbol
    _atom_type_description
    _atom_type_scat_dispersion_real
    _atom_type_scat_dispersion_imag
    _atom_type_scat_source
    'C' 'C' 0.0033 0.0016
                         'International Tables Vol C Tables 4.2.6.8 and 6.1.1.4'
    'H' 'H' 0.0000 0.0000
                         'International Tables Vol C Tables 4.2.6.8 and 6.1.1.4'
    'N' 'N' 0.0061 0.0033
                         'International Tables Vol C Tables 4.2.6.8 and 6.1.1.4'
    'O' 'O' 0.0106 0.0060
                         'International Tables Vol C Tables 4.2.6.8 and 6.1.1.4'
    'S' 'S' 0.1246 0.1234
                         'International Tables Vol C Tables 4.2.6.8 and 6.1.1.4'
_computing_data_collection     'APEX2 (Bruker, 2007)'
_computing_cell_refinement     'SAINT (Bruker, 2007)'
_computing_data_reduction     'SAINT (Bruker, 2007)'
_computing_structure_solution     'SHELXS97 (Sheldrick, 2008)'
_computing_structure_refinement     'SHELXL97 (Sheldrick, 2008)'
_computing_molecular_graphics     'X-SEED (Barbour, 2001)'
_computing_publication_material     'publCIF (Westrip, 2010)'
loop_
    _atom_site_type_symbol
    _atom_site_label
    _atom_site_fract_x
    _atom_site_fract_y
    _atom_site_fract_z
    _atom_site_U_iso_or_equiv
    _atom_site_adp_type
    _atom_site_calc_flag
    _atom_site_refinement_flags
    _atom_site_occupancy
    _atom_site_symmetry_multiplicity
    _atom_site_disorder_assembly
    _atom_site_disorder_group
    S S1 0.28957(10) -0.17297(6) 0.17669(6) 0.0234(2) Uani d . 1 1 . .
    O O1 0.2603(3) -0.00955(17) 0.47071(18) 0.0255(5) Uani d D 1 1 . .
    O O2 0.2747(3) 0.14280(17) 0.36944(18) 0.0370(6) Uani d . 1 1 . .
    O O3 0.1140(3) 0.36605(17) 0.72134(17) 0.0262(5) Uani d . 1 1 . .
    O O4 0.2827(2) 0.47573(16) 0.42855(15) 0.0181(4) Uani d . 1 1 . .
    O O5 0.1885(3) 0.92011(17) 0.80371(18) 0.0297(5) Uani d . 1 1 . .
    O O6 0.0932(3) 0.77455(18) 0.88517(17) 0.0295(5) Uani d . 1 1 . .
    O O7 0.3687(3) -0.15722(17) 0.30829(17) 0.0271(5) Uani d . 1 1 . .
    N N1 0.2100(3) 0.3040(2) 0.5503(2) 0.0187(5) Uani d D 1 1 . .
    N N2 0.1524(3) 0.8122(2) 0.8040(2) 0.0222(6) Uani d . 1 1 . .
    C C1 0.2487(4) 0.1034(2) 0.4564(2) 0.0208(6) Uani d . 1 1 . .
    C C2 0.1965(4) 0.1786(2) 0.5629(2) 0.0194(6) Uani d . 1 1 . .
    H H2A 0.0725 0.1533 0.5692 0.023 Uiso calc R 1 1 . .
    H H2B 0.2772 0.1679 0.6347 0.023 Uiso calc R 1 1 . .
    C C3 0.1688(4) 0.3899(2) 0.6327(2) 0.0167(6) Uani d . 1 1 . .
    C C4 0.1942(3) 0.5189(2) 0.6155(2) 0.0153(6) Uani d . 1 1 . .
    C C5 0.2520(3) 0.5602(2) 0.5177(2) 0.0155(6) Uani d . 1 1 . .
    C C6 0.2746(4) 0.6832(2) 0.5155(2) 0.0191(6) Uani d . 1 1 . .
    H H6 0.3113 0.7095 0.4504 0.023 Uiso calc R 1 1 . .
    C C7 0.2429(4) 0.7664(2) 0.6094(2) 0.0192(6) Uani d . 1 1 . .
    H H7 0.2603 0.8486 0.6089 0.023 Uiso calc R 1 1 . .
    C C8 0.1850(4) 0.7253(2) 0.7040(2) 0.0181(6) Uani d . 1 1 . .
    C C9 0.1608(3) 0.6042(2) 0.7080(2) 0.0153(6) Uani d . 1 1 . .
    H H9 0.1217 0.5794 0.7731 0.018 Uiso calc R 1 1 . .
    C C10 0.3186(4) 0.5110(2) 0.3185(2) 0.0181(6) Uani d . 1 1 . .
    H H10A 0.4303 0.5641 0.3334 0.022 Uiso calc R 1 1 . .
    H H10B 0.2187 0.5524 0.2832 0.022 Uiso calc R 1 1 . .
    C C11 0.3368(4) 0.3956(2) 0.2372(2) 0.0182(6) Uani d . 1 1 . .
    H H11A 0.2246 0.3435 0.2253 0.022 Uiso calc R 1 1 . .
    H H11B 0.4346 0.3547 0.2757 0.022 Uiso calc R 1 1 . .
    C C12 0.3764(4) 0.4145(3) 0.1161(2) 0.0232(7) Uani d . 1 1 . .
    H H12 0.4864 0.4705 0.1289 0.028 Uiso calc R 1 1 . .
    C C13 0.4120(4) 0.2954(3) 0.0449(3) 0.0322(8) Uani d . 1 1 . .
    H H13A 0.4378 0.3084 -0.0307 0.048 Uiso calc R 1 1 . .
    H H13B 0.3061 0.2391 0.0328 0.048 Uiso calc R 1 1 . .
    H H13C 0.5146 0.2637 0.0878 0.048 Uiso calc R 1 1 . .
    C C14 0.2198(4) 0.4682(3) 0.0460(3) 0.0283(7) Uani d . 1 1 . .
    H H14A 0.1978 0.5432 0.0912 0.043 Uiso calc R 1 1 . .
    H H14B 0.1117 0.4133 0.0307 0.043 Uiso calc R 1 1 . .
    H H14C 0.2511 0.4820 -0.0280 0.043 Uiso calc R 1 1 . .
    C C15 0.3742(5) -0.0420(3) 0.1283(3) 0.0330(8) Uani d . 1 1 . .
    H H15A 0.5024 -0.0447 0.1276 0.049 Uiso calc R 1 1 . .
    H H15B 0.3552 0.0286 0.1816 0.049 Uiso calc R 1 1 . .
    H H15C 0.3105 -0.0393 0.0496 0.049 Uiso calc R 1 1 . .
    C C16 0.0586(4) -0.1409(3) 0.1671(3) 0.0285(7) Uani d . 1 1 . .
    H H16A -0.0098 -0.2046 0.1910 0.043 Uiso calc R 1 1 . .
    H H16B 0.0083 -0.1345 0.0866 0.043 Uiso calc R 1 1 . .
    H H16C 0.0520 -0.0662 0.2185 0.043 Uiso calc R 1 1 . .
    H H1 0.295(4) -0.051(2) 0.4133(19) 0.035(10) Uiso d D 1 1 . .
    H H2 0.242(4) 0.323(2) 0.4863(16) 0.027(9) Uiso d D 1 1 . .
loop_
    _atom_site_aniso_label
    _atom_site_aniso_U_11
    _atom_site_aniso_U_22
    _atom_site_aniso_U_33
    _atom_site_aniso_U_12
    _atom_site_aniso_U_13
    _atom_site_aniso_U_23
    S1 0.0284(4) 0.0195(4) 0.0233(4) 0.0026(3) 0.0109(3) 0.0000(3)
    O1 0.0410(14) 0.0135(11) 0.0255(12) 0.0049(10) 0.0135(10) 0.0049(9)
    O2 0.0716(18) 0.0176(12) 0.0282(12) 0.0052(11) 0.0252(12) 0.0055(9)
    O3 0.0385(13) 0.0217(11) 0.0219(11) 0.0012(10) 0.0145(10) 0.0051(9)
    O4 0.0240(11) 0.0174(10) 0.0149(10) 0.0030(8) 0.0083(8) 0.0034(8)
    O5 0.0378(13) 0.0145(11) 0.0364(13) 0.0038(10) 0.0104(10) -0.0012(9)
    O6 0.0344(13) 0.0317(13) 0.0230(12) -0.0004(10) 0.0142(10) -0.0013(9)
    O7 0.0350(13) 0.0226(12) 0.0238(11) 0.0060(10) 0.0064(9) 0.0019(9)
    N1 0.0255(14) 0.0140(12) 0.0190(13) 0.0003(10) 0.0092(11) 0.0049(10)
    N2 0.0197(13) 0.0208(14) 0.0245(14) 0.0040(11) 0.0047(11) -0.0023(11)
    C1 0.0210(16) 0.0204(16) 0.0208(16) -0.0004(13) 0.0026(12) 0.0053(13)
    C2 0.0232(16) 0.0152(15) 0.0209(15) -0.0016(12) 0.0066(12) 0.0053(12)
    C3 0.0160(14) 0.0173(15) 0.0169(14) 0.0025(12) 0.0028(11) 0.0032(12)
    C4 0.0121(14) 0.0172(15) 0.0162(14) 0.0019(11) 0.0004(11) 0.0033(11)
    C5 0.0106(14) 0.0202(15) 0.0145(14) 0.0019(11) 0.0003(11) 0.0016(11)
    C6 0.0186(15) 0.0209(16) 0.0182(15) 0.0006(12) 0.0022(12) 0.0066(12)
    C7 0.0216(16) 0.0126(14) 0.0243(16) 0.0041(12) 0.0038(12) 0.0055(12)
    C8 0.0163(15) 0.0199(15) 0.0169(15) 0.0025(12) 0.0026(11) -0.0004(12)
    C9 0.0100(13) 0.0210(15) 0.0154(14) 0.0018(11) 0.0027(11) 0.0046(11)
    C10 0.0210(15) 0.0214(15) 0.0130(14) 0.0017(12) 0.0055(11) 0.0040(11)
    C11 0.0153(15) 0.0195(15) 0.0206(15) 0.0020(12) 0.0040(11) 0.0053(12)
    C12 0.0207(16) 0.0300(18) 0.0195(16) -0.0003(13) 0.0075(12) 0.0029(13)
    C13 0.0303(18) 0.045(2) 0.0211(16) 0.0127(16) 0.0077(14) -0.0016(14)
    C14 0.0378(19) 0.0287(18) 0.0197(16) 0.0055(15) 0.0064(14) 0.0058(13)
    C15 0.039(2) 0.0322(19) 0.0277(18) -0.0078(16) 0.0114(15) 0.0055(14)
    C16 0.0275(18) 0.0353(19) 0.0238(16) 0.0034(14) 0.0088(13) 0.0041(14)
loop_
    _geom_bond_atom_site_label_1
    _geom_bond_atom_site_label_2
    _geom_bond_site_symmetry_2
    _geom_bond_distance
    _geom_bond_publ_flag
    S1 O7 . 1.516(2) ?
    S1 C16 . 1.771(3) ?
    S1 C15 . 1.781(3) ?
    O1 C1 . 1.317(3) ?
    O1 H1 . 0.838(10) ?
    O2 C1 . 1.205(3) ?
    O3 C3 . 1.230(3) ?
    O4 C5 . 1.348(3) ?
    O4 C10 . 1.457(3) ?
    O5 N2 . 1.232(3) ?
    O6 N2 . 1.228(3) ?
    N1 C3 . 1.336(3) ?
    N1 C2 . 1.445(3) ?
    N1 H2 . 0.873(10) ?
    N2 C8 . 1.457(3) ?
    C1 C2 . 1.504(4) ?
    C2 H2A . 0.9700 ?
    C2 H2B . 0.9700 ?
    C3 C4 . 1.505(4) ?
    C4 C9 . 1.389(3) ?
    C4 C5 . 1.414(3) ?
    C5 C6 . 1.394(4) ?
    C6 C7 . 1.381(4) ?
    C6 H6 . 0.9300 ?
    C7 C8 . 1.379(4) ?
    C7 H7 . 0.9300 ?
    C8 C9 . 1.378(4) ?
    C9 H9 . 0.9300 ?
    C10 C11 . 1.507(4) ?
    C10 H10A . 0.9700 ?
    C10 H10B . 0.9700 ?
    C11 C12 . 1.526(4) ?
    C11 H11A . 0.9700 ?
    C11 H11B . 0.9700 ?
    C12 C14 . 1.521(4) ?
    C12 C13 . 1.524(4) ?
    C12 H12 . 0.9800 ?
    C13 H13A . 0.9600 ?
    C13 H13B . 0.9600 ?
    C13 H13C . 0.9600 ?
    C14 H14A . 0.9600 ?
    C14 H14B . 0.9600 ?
    C14 H14C . 0.9600 ?
    C15 H15A . 0.9600 ?
    C15 H15B . 0.9600 ?
    C15 H15C . 0.9600 ?
    C16 H16A . 0.9600 ?
    C16 H16B . 0.9600 ?
    C16 H16C . 0.9600 ?
loop_
    _geom_angle_atom_site_label_1
    _geom_angle_atom_site_label_2
    _geom_angle_atom_site_label_3
    _geom_angle_site_symmetry_1
    _geom_angle_site_symmetry_3
    _geom_angle
    _geom_angle_publ_flag
    O7 S1 C16 . . 106.07(13) ?
    O7 S1 C15 . . 105.75(13) ?
    C16 S1 C15 . . 98.07(15) ?
    C1 O1 H1 . . 112(2) ?
    C5 O4 C10 . . 119.82(19) ?
    C3 N1 C2 . . 121.4(2) ?
    C3 N1 H2 . . 119.6(19) ?
    C2 N1 H2 . . 119.0(19) ?
    O6 N2 O5 . . 123.2(2) ?
    O6 N2 C8 . . 118.6(2) ?
    O5 N2 C8 . . 118.2(2) ?
    O2 C1 O1 . . 125.2(3) ?
    O2 C1 C2 . . 123.4(2) ?
    O1 C1 C2 . . 111.4(2) ?
    N1 C2 C1 . . 109.4(2) ?
    N1 C2 H2A . . 109.8 ?
    C1 C2 H2A . . 109.8 ?
    N1 C2 H2B . . 109.8 ?
    C1 C2 H2B . . 109.8 ?
    H2A C2 H2B . . 108.2 ?
    O3 C3 N1 . . 121.8(2) ?
    O3 C3 C4 . . 120.2(2) ?
    N1 C3 C4 . . 118.1(2) ?
    C9 C4 C5 . . 118.1(2) ?
    C9 C4 C3 . . 115.2(2) ?
    C5 C4 C3 . . 126.7(2) ?
    O4 C5 C6 . . 122.6(2) ?
    O4 C5 C4 . . 117.1(2) ?
    C6 C5 C4 . . 120.3(2) ?
    C7 C6 C5 . . 120.5(2) ?
    C7 C6 H6 . . 119.7 ?
    C5 C6 H6 . . 119.7 ?
    C8 C7 C6 . . 118.8(2) ?
    C8 C7 H7 . . 120.6 ?
    C6 C7 H7 . . 120.6 ?
    C9 C8 C7 . . 121.9(2) ?
    C9 C8 N2 . . 118.8(2) ?
    C7 C8 N2 . . 119.3(2) ?
    C8 C9 C4 . . 120.4(2) ?
    C8 C9 H9 . . 119.8 ?
    C4 C9 H9 . . 119.8 ?
    O4 C10 C11 . . 105.9(2) ?
    O4 C10 H10A . . 110.6 ?
    C11 C10 H10A . . 110.6 ?
    O4 C10 H10B . . 110.6 ?
    C11 C10 H10B . . 110.6 ?
    H10A C10 H10B . . 108.7 ?
    C10 C11 C12 . . 113.6(2) ?
    C10 C11 H11A . . 108.8 ?
    C12 C11 H11A . . 108.8 ?
    C10 C11 H11B . . 108.8 ?
    C12 C11 H11B . . 108.8 ?
    H11A C11 H11B . . 107.7 ?
    C14 C12 C13 . . 109.7(2) ?
    C14 C12 C11 . . 111.6(2) ?
    C13 C12 C11 . . 110.1(2) ?
    C14 C12 H12 . . 108.4 ?
    C13 C12 H12 . . 108.4 ?
    C11 C12 H12 . . 108.4 ?
    C12 C13 H13A . . 109.5 ?
    C12 C13 H13B . . 109.5 ?
    H13A C13 H13B . . 109.5 ?
    C12 C13 H13C . . 109.5 ?
    H13A C13 H13C . . 109.5 ?
    H13B C13 H13C . . 109.5 ?
    C12 C14 H14A . . 109.5 ?
    C12 C14 H14B . . 109.5 ?
    H14A C14 H14B . . 109.5 ?
    C12 C14 H14C . . 109.5 ?
    H14A C14 H14C . . 109.5 ?
    H14B C14 H14C . . 109.5 ?
    S1 C15 H15A . . 109.5 ?
    S1 C15 H15B . . 109.5 ?
    H15A C15 H15B . . 109.5 ?
    S1 C15 H15C . . 109.5 ?
    H15A C15 H15C . . 109.5 ?
    H15B C15 H15C . . 109.5 ?
    S1 C16 H16A . . 109.5 ?
    S1 C16 H16B . . 109.5 ?
    H16A C16 H16B . . 109.5 ?
    S1 C16 H16C . . 109.5 ?
    H16A C16 H16C . . 109.5 ?
    H16B C16 H16C . . 109.5 ?
loop_
    _geom_torsion_atom_site_label_1
    _geom_torsion_atom_site_label_2
    _geom_torsion_atom_site_label_3
    _geom_torsion_atom_site_label_4
    _geom_torsion_site_symmetry_1
    _geom_torsion_site_symmetry_2
    _geom_torsion_site_symmetry_3
    _geom_torsion_site_symmetry_4
    _geom_torsion
    _geom_torsion_publ_flag
    C3 N1 C2 C1 . . . . 179.2(2) ?
    O2 C1 C2 N1 . . . . -8.4(4) ?
    O1 C1 C2 N1 . . . . 172.2(2) ?
    C2 N1 C3 O3 . . . . -1.5(4) ?
    C2 N1 C3 C4 . . . . 177.4(2) ?
    O3 C3 C4 C9 . . . . 3.1(4) ?
    N1 C3 C4 C9 . . . . -175.9(2) ?
    O3 C3 C4 C5 . . . . -178.5(3) ?
    N1 C3 C4 C5 . . . . 2.5(4) ?
    C10 O4 C5 C6 . . . . -8.0(4) ?
    C10 O4 C5 C4 . . . . 171.8(2) ?
    C9 C4 C5 O4 . . . . -179.6(2) ?
    C3 C4 C5 O4 . . . . 2.1(4) ?
    C9 C4 C5 C6 . . . . 0.2(4) ?
    C3 C4 C5 C6 . . . . -178.1(3) ?
    O4 C5 C6 C7 . . . . -179.5(2) ?
    C4 C5 C6 C7 . . . . 0.8(4) ?
    C5 C6 C7 C8 . . . . -1.3(4) ?
    C6 C7 C8 C9 . . . . 1.0(4) ?
    C6 C7 C8 N2 . . . . 179.6(2) ?
    O6 N2 C8 C9 . . . . -4.5(4) ?
    O5 N2 C8 C9 . . . . 174.3(2) ?
    O6 N2 C8 C7 . . . . 176.8(3) ?
    O5 N2 C8 C7 . . . . -4.3(4) ?
    C7 C8 C9 C4 . . . . -0.1(4) ?
    N2 C8 C9 C4 . . . . -178.7(2) ?
    C5 C4 C9 C8 . . . . -0.5(4) ?
    C3 C4 C9 C8 . . . . 178.0(2) ?
    C5 O4 C10 C11 . . . . -177.2(2) ?
    O4 C10 C11 C12 . . . . -179.6(2) ?
    C10 C11 C12 C14 . . . . -63.7(3) ?
    C10 C11 C12 C13 . . . . 174.2(2) ?
loop_
    _geom_hbond_atom_site_label_D
    _geom_hbond_atom_site_label_H
    _geom_hbond_atom_site_label_A
    _geom_hbond_site_symmetry_A
    _geom_hbond_distance_DH
    _geom_hbond_distance_HA
    _geom_hbond_distance_DA
    _geom_hbond_angle_DHA
    O1 H1 O7 . 0.840(10)
                       1.750(10)
                               2.579(3) 170(3)
    N1 H2 O4 . 0.870(10)
                       1.97(2) 2.656(3) 135(2)
