# Supplementary material for: 2-[2-(3-Methyl­but­oxy)-5-nitro­benz­amido]­acetic acid dimethyl sulfoxide monosolvate
Source: Acta Crystallogr Sect E Struct Rep Online. 2012 Jun 23;68(Pt 7):o2170. doi: 10.1107/S1600536812027316 (PMC3393976; doi:10.1107/S1600536812027316)
Supplement: Supplementary file 2 [file e-68-o2170-Isup2.hkl]

# 
# h,k,l, Fc-squared, Fo-squared, sigma(Fo-squared) and status flag 
# 
data_I
_shelx_title '  P-1' 
_shelx_refln_list_code          4 
_shelx_F_calc_maximum      193.74 
_exptl_crystal_F_000       412.00 
_reflns_d_resolution_high  0.8108 
 
loop_ 
 _symmetry_equiv_pos_as_xyz 
 'x, y, z' 
 '-x, -y, -z' 
 
_cell_length_a     7.4603 
_cell_length_b    11.2881 
_cell_length_c    11.5861 
_cell_angle_alpha  99.229 
_cell_angle_beta   99.802 
_cell_angle_gamma  93.487 
 
_shelx_F_squared_multiplier     1.000 
 
loop_ 
 _refln_index_h 
 _refln_index_k 
 _refln_index_l 
 _refln_F_squared_calc 
 _refln_F_squared_meas 
 _refln_F_squared_sigma 
 _refln_observed_status 
   1   0   0      140.01      128.07      6.52 o 
   2   0   0    21590.07    20113.63    299.80 o 
   3   0   0        8.34        4.63      2.84 o 
   4   0   0      170.80      157.89     14.02 o 
   5   0   0        9.54       15.28      5.89 o 
   6   0   0       22.82       31.30      9.29 o 
   7   0   0       21.20       20.51     13.02 o 
   8   0   0        7.46       17.45     11.92 o 
   9   0   0      135.26      146.54     27.72 o 
  -9   1   0       13.07       25.48     14.09 o 
  -8   1   0       46.98       93.23     18.30 o 
  -7   1   0        3.11       11.36      8.13 o 
  -6   1   0        7.26       11.18      6.59 o 
  -5   1   0        8.53       14.54      6.38 o 
  -4   1   0       83.98       75.95     10.72 o 
  -3   1   0      471.21      473.57     20.12 o 
  -2   1   0        0.86        1.16      2.10 o 
  -1   1   0     1085.63     1169.28     25.52 o 
   0   1   0      457.35      447.32      9.32 o 
   1   1   0      960.64      904.17     17.10 o 
   2   1   0      469.47      461.79     11.53 o 
   3   1   0      173.82      181.93      8.93 o 
   4   1   0      689.79      611.38     18.81 o 
   5   1   0        4.66        1.63      2.85 o 
   6   1   0      287.60      295.78     17.32 o 
   7   1   0        5.15        8.87      8.95 o 
   8   1   0      150.64      134.02     25.13 o 
  -9   2   0       24.22       61.90     17.21 o 
  -8   2   0        2.83        0.67      8.97 o 
  -7   2   0       42.50       55.34     14.54 o 
  -6   2   0        8.86        3.75      5.82 o 
  -5   2   0      301.84      317.40     21.48 o 
  -4   2   0        0.39        6.97      4.42 o 
  -3   2   0      459.12      458.08     20.92 o 
  -2   2   0      138.77      141.70      9.99 o 
  -1   2   0     5709.90     5519.92     67.87 o 
   0   2   0        3.15        3.89      1.28 o 
   1   2   0     1165.50     1189.29     32.24 o 
   2   2   0      628.67      631.17     13.13 o 
   3   2   0     1468.25     1536.34     27.96 o 
   4   2   0      290.26      275.00     17.94 o 
   5   2   0       77.14      102.13     10.13 o 
   6   2   0       25.12       18.21      5.54 o 
   7   2   0        2.36        1.33      8.24 o 
   8   2   0       12.63       25.44     12.65 o 
  -8   3   0       10.96       20.82     11.25 o 
  -7   3   0       79.20      100.66     18.44 o 
  -6   3   0      101.43       95.89     16.16 o 
  -5   3   0      201.83      218.63     21.66 o 
  -4   3   0        2.22       -1.23      3.12 o 
  -3   3   0      596.10      559.89     24.50 o 
  -2   3   0     1509.20     1391.30     27.45 o 
  -1   3   0      280.74      328.37     17.93 o 
   0   3   0     3370.99     3279.44     43.08 o 
   1   3   0      736.56      711.62     26.04 o 
   2   3   0      855.94      856.49     14.80 o 
   3   3   0      375.76      405.76     11.80 o 
   4   3   0      864.79      848.04     41.22 o 
   5   3   0      183.57      191.90     11.70 o 
   6   3   0       52.64       42.62     13.11 o 
   7   3   0        1.26        0.35      5.99 o 
   8   3   0       59.88       51.42     16.51 o 
  -8   4   0        8.97       10.02     10.41 o 
  -7   4   0       73.14      108.30     19.42 o 
  -6   4   0      323.62      287.78     27.97 o 
  -5   4   0       79.94       63.05     12.58 o 
  -4   4   0      547.09      499.68     26.60 o 
  -3   4   0       11.78       12.03      3.97 o 
  -2   4   0       23.26       18.97      4.15 o 
  -1   4   0       27.05       16.86      6.38 o 
   0   4   0       90.66       94.39      7.34 o 
   1   4   0      537.35      494.00     23.38 o 
   2   4   0      189.04      189.05     17.91 o 
   3   4   0       44.53       43.63      3.58 o 
   4   4   0       80.61      105.71     17.14 o 
   5   4   0       15.27       21.38      9.53 o 
   6   4   0       17.69       22.75     11.01 o 
   7   4   0        0.57       -0.81      8.20 o 
   8   4   0       31.47       33.51     15.00 o 
  -8   5   0      250.53      285.85     34.80 o 
  -7   5   0       84.33      108.75     20.61 o 
  -6   5   0        0.64        5.12      6.73 o 
  -5   5   0      210.44      219.02     23.62 o 
  -4   5   0        3.34        3.68      4.35 o 
  -3   5   0       59.15       47.34     12.63 o 
  -2   5   0      649.21      609.31     13.29 o 
  -1   5   0      123.54      147.12      6.57 o 
   0   5   0      230.84      205.44     12.83 o 
   1   5   0      688.08      782.23     13.88 o 
   2   5   0      921.15      988.08     40.13 o 
   3   5   0        7.47        9.46      6.34 o 
   4   5   0     1125.94     1171.06     51.10 o 
   5   5   0      130.98      132.10     22.22 o 
   6   5   0      137.91      193.99     28.35 o 
   7   5   0       10.88        5.92     10.13 o 
   8   5   0       10.16        6.45     10.97 o 
  -8   6   0       96.49      122.04     23.62 o 
  -7   6   0      360.13      378.27     37.15 o 
  -6   6   0        3.26        1.02      6.45 o 
  -5   6   0      730.42      762.09     39.15 o 
  -4   6   0      232.49      194.94     21.03 o 
  -3   6   0     1212.52     1191.83     31.82 o 
  -2   6   0      393.87      363.34     10.74 o 
  -1   6   0      816.10      820.92     17.05 o 
   0   6   0     1169.67     1098.51     19.58 o 
   1   6   0       52.37       56.18      3.76 o 
   2   6   0      936.08      923.52     41.11 o 
   3   6   0       66.07       87.30     16.68 o 
   4   6   0      178.94      192.73     25.62 o 
   5   6   0       39.85       45.04     14.65 o 
   6   6   0       29.30       36.34     14.65 o 
   7   6   0        3.19        2.70      8.41 o 
  -8   7   0       15.80       27.20     14.62 o 
  -7   7   0        1.36       10.23     10.16 o 
  -6   7   0       20.42       34.66     13.74 o 
  -5   7   0      123.16      172.33     22.82 o 
  -4   7   0      110.09      124.12     20.50 o 
  -3   7   0      344.19      304.51     17.02 o 
  -2   7   0      170.02      162.05     12.69 o 
  -1   7   0     1347.27     1339.64     24.30 o 
   0   7   0      118.70      152.31     10.62 o 
   1   7   0       25.99       25.53      8.36 o 
   2   7   0      743.40      740.88     39.25 o 
   3   7   0       95.20       80.30     16.82 o 
   4   7   0      616.48      601.15     39.29 o 
   5   7   0        0.33        8.62      8.87 o 
   6   7   0      203.30      206.05     31.16 o 
   7   7   0        2.92       10.65     12.02 o 
  -7   8   0        5.54       32.17     14.44 o 
  -6   8   0       73.95       93.30     19.52 o 
  -5   8   0       89.76       99.96     19.10 o 
  -4   8   0      176.10      174.38     25.97 o 
  -3   8   0       57.31       62.10      9.83 o 
  -2   8   0      216.18      285.54     28.07 o 
  -1   8   0        0.08        1.33      2.53 o 
   0   8   0       14.32       12.89      4.97 o 
   1   8   0      204.18      201.91     15.63 o 
   2   8   0        0.48        1.82      6.59 o 
   3   8   0       36.59       35.33     12.69 o 
   4   8   0       18.54       33.86     13.88 o 
   5   8   0        0.15        8.76     10.20 o 
   6   8   0       32.16       28.95     14.65 o 
  -7   9   0       20.12       41.71     16.79 o 
  -6   9   0     1365.75     1473.04     65.79 o 
  -5   9   0        1.60       10.90      9.74 o 
  -4   9   0      357.53      393.06     36.77 o 
  -3   9   0      156.79      154.13     19.45 o 
  -2   9   0      360.22      323.74     17.85 o 
  -1   9   0      146.19      185.23     25.20 o 
   0   9   0      583.76      575.02     23.48 o 
   1   9   0        0.01       -0.46      3.65 o 
   2   9   0        2.29       -0.54      3.94 o 
   3   9   0       22.01       26.50     12.34 o 
   4   9   0       45.82       40.45     14.93 o 
   5   9   0        5.65        2.49      9.43 o 
   6   9   0        3.91       -3.72     10.20 o 
  -6  10   0       64.02       56.85     18.15 o 
  -5  10   0       17.95       24.58      9.19 o 
  -4  10   0       16.15       13.79      7.31 o 
  -3  10   0      172.71      225.47     35.01 o 
  -2  10   0      233.37      232.86     29.30 o 
  -1  10   0       35.67       32.66     12.23 o 
   0  10   0       67.08       75.35     17.49 o 
   1  10   0        3.70        2.95      8.64 o 
   2  10   0        4.39        2.80      5.01 o 
   3  10   0       15.28       11.11      8.46 o 
   4  10   0        0.99        0.81      9.25 o 
   5  10   0      142.98      179.10     31.23 o 
  -6  11   0        1.16       16.30     13.18 o 
  -5  11   0       17.45        9.16      7.96 o 
  -4  11   0       67.48       95.74     22.57 o 
  -3  11   0      228.45      297.52     37.50 o 
  -2  11   0      238.28      251.33     32.45 o 
  -1  11   0      362.98      289.11     34.70 o 
   0  11   0       20.61       23.13     11.43 o 
   1  11   0      122.19      148.88     26.18 o 
   2  11   0       17.95       31.33      9.34 o 
   3  11   0        1.21       -3.09      5.75 o 
   4  11   0        9.15        5.29      7.74 o 
  -5  12   0       21.35       28.54     10.50 o 
  -4  12   0       13.78        8.87     10.51 o 
  -3  12   0      288.79      343.65     42.37 o 
  -2  12   0       34.23       46.40     16.44 o 
  -1  12   0      134.92      138.48     25.90 o 
   0  12   0       86.89       56.11     18.33 o 
   1  12   0        2.24       -2.91      7.61 o 
   2  12   0      245.91      218.42     32.52 o 
   3  12   0        2.23        4.00      8.60 o 
  -3  13   0       12.62       28.53     14.47 o 
  -2  13   0       56.25       80.58     22.50 o 
  -1  13   0       46.81       38.59     16.65 o 
   0  13   0      188.52      160.63     29.90 o 
   1  13   0      106.87      113.56     25.13 o 
   2  13   0       80.48       91.13     23.69 o 
  -2 -13   1       49.60       83.38     22.57 o 
  -1 -13   1       47.56       46.12     16.93 o 
   0 -13   1       65.23       64.03     19.28 o 
   1 -13   1       41.31       35.92     16.26 o 
   2 -13   1      272.03      268.36     36.52 o 
   3 -13   1       41.28       66.38     20.43 o 
  -3 -12   1       21.70       20.31     12.90 o 
  -2 -12   1        0.00        0.04      6.38 o 
  -1 -12   1       85.78       85.17     20.61 o 
   0 -12   1       87.62       65.58     18.05 o 
   1 -12   1       44.59       74.37     19.10 o 
   2 -12   1      161.40      157.51     27.37 o 
   3 -12   1        0.91        0.14      9.67 o 
   4 -12   1       90.56      124.60     27.23 o 
   5 -12   1       40.06       34.45     15.21 o 
  -4 -11   1       58.22       73.92     14.15 o 
  -3 -11   1       12.68        7.10      7.09 o 
  -2 -11   1      150.28      152.62     37.48 o 
  -1 -11   1       38.56       32.84      9.09 o 
   0 -11   1       89.15      128.49     23.10 o 
   1 -11   1        6.79       13.95      9.71 o 
   2 -11   1       49.84       53.62     15.63 o 
   3 -11   1      236.89      260.16     34.77 o 
   4 -11   1        2.26       -1.45      5.67 o 
   5 -11   1      184.24      253.43     31.37 o 
   6 -11   1       84.52       70.83     19.52 o 
  -5 -10   1      221.90      239.01     24.13 o 
  -4 -10   1        0.00       -4.75      5.27 o 
  -3 -10   1      633.79      525.65     27.19 o 
  -2 -10   1        2.11       -1.31      5.00 o 
  -1 -10   1      714.31      633.21     27.14 o 
   0 -10   1        2.71        6.23      5.24 o 
   1 -10   1      162.28      141.80     23.20 o 
   2 -10   1       22.90       27.76      7.11 o 
   3 -10   1       23.34       20.48     14.83 o 
   4 -10   1       40.79       55.05     10.88 o 
   5 -10   1      158.38      168.37     25.37 o 
   6 -10   1      152.90      180.36     28.28 o 
  -6  -9   1       27.44       31.30     15.56 o 
  -5  -9   1        0.59       13.60     12.30 o 
  -4  -9   1       42.41       61.55     11.84 o 
  -3  -9   1       28.03       44.17     10.04 o 
  -2  -9   1      178.89      155.94     15.84 o 
  -1  -9   1      130.41      128.61     15.58 o 
   0  -9   1      221.81      245.10     19.96 o 
   1  -9   1      323.54      285.43     15.62 o 
   2  -9   1       84.00       91.58     17.38 o 
   3  -9   1      320.12      320.89     21.11 o 
   4  -9   1      189.32      198.30     18.46 o 
   5  -9   1       41.50       20.75     10.86 o 
   6  -9   1       47.42       42.37     16.19 o 
   7  -9   1       15.68       30.67     15.70 o 
  -7  -8   1        9.81       -5.43     10.72 o 
  -6  -8   1      117.44       93.58     22.26 o 
  -5  -8   1       20.17       33.72     13.77 o 
  -4  -8   1       94.95      119.20     21.73 o 
  -3  -8   1      263.94      262.34     28.91 o 
  -2  -8   1      330.39      293.59     38.22 o 
  -1  -8   1       17.64       23.22      9.87 o 
   0  -8   1      925.40      995.38     29.74 o 
   1  -8   1       30.06       23.37      4.31 o 
   2  -8   1      156.31      186.02     16.81 o 
   3  -8   1       25.10       23.43     12.04 o 
   4  -8   1        0.96        4.53      4.76 o 
   5  -8   1        9.19       10.69      8.55 o 
   6  -8   1        6.82        1.75      8.73 o 
   7  -8   1      187.29      248.60     33.51 o 
  -7  -7   1        1.13       -6.38      9.22 o 
  -6  -7   1        2.96       -1.93      7.85 o 
  -5  -7   1        0.35       -1.96      6.41 o 
  -4  -7   1        5.61       17.17      9.81 o 
  -3  -7   1       35.04       27.72     10.13 o 
  -2  -7   1      818.08      834.95     27.79 o 
  -1  -7   1      890.95      818.59     26.13 o 
   0  -7   1     1584.95     1668.12     32.44 o 
   1  -7   1      338.37      324.19     11.30 o 
   2  -7   1      733.27      724.71     17.72 o 
   3  -7   1      290.98      309.53     17.46 o 
   4  -7   1      226.72      231.67     24.36 o 
   5  -7   1      105.10      117.10     19.49 o 
   6  -7   1        2.38        1.82      8.27 o 
   7  -7   1        7.22       10.09     10.62 o 
   8  -7   1       13.76        4.24     10.83 o 
  -7  -6   1       22.55       26.99     13.74 o 
  -6  -6   1       15.90       37.33     14.65 o 
  -5  -6   1       13.26        5.96      7.57 o 
  -4  -6   1        0.14       18.23      8.38 o 
  -3  -6   1        0.44        5.40      6.03 o 
  -2  -6   1      225.81      264.54     20.47 o 
  -1  -6   1     1702.84     1757.18     25.07 o 
   0  -6   1      849.75      889.32     20.81 o 
   1  -6   1     1264.61     1356.38     23.56 o 
   2  -6   1      475.94      497.52     13.65 o 
   3  -6   1        3.63        4.45      3.67 o 
   4  -6   1       33.02       36.20     10.41 o 
   5  -6   1        1.19       13.04      7.99 o 
   6  -6   1       45.47       58.14     15.21 o 
   7  -6   1       11.50       -2.84      6.55 o 
   8  -6   1       34.63       13.95     10.58 o 
  -8  -5   1       31.29       38.90     16.96 o 
  -7  -5   1        4.09       12.09     10.27 o 
  -6  -5   1        1.09        2.00      8.41 o 
  -5  -5   1      408.51      433.44     31.68 o 
  -4  -5   1       34.17       46.93     11.78 o 
  -3  -5   1      276.02      312.66     22.43 o 
  -2  -5   1     2730.06     2946.29     75.81 o 
  -1  -5   1      127.51      121.88     12.61 o 
   0  -5   1     3480.47     3828.11     53.78 o 
   1  -5   1     1461.13     1576.22     32.00 o 
   2  -5   1       37.00       43.70      4.61 o 
   3  -5   1        8.71        4.15      4.08 o 
   4  -5   1       46.83       50.82     11.04 o 
   5  -5   1       39.63       46.68     11.95 o 
   6  -5   1       34.27       18.89      9.25 o 
   7  -5   1        7.57        8.76      8.31 o 
   8  -5   1        0.35       12.27     10.41 o 
  -8  -4   1      103.54      130.52     25.44 o 
  -7  -4   1        0.19        0.81      7.43 o 
  -6  -4   1       76.70       94.74     18.58 o 
  -5  -4   1      103.07      100.69     17.77 o 
  -4  -4   1      469.48      447.97     29.90 o 
  -3  -4   1        3.76        1.84      2.86 o 
  -2  -4   1      295.77      319.92     19.31 o 
  -1  -4   1      320.18      304.49      7.15 o 
   0  -4   1       49.17       45.53      4.02 o 
   1  -4   1       34.95       44.48      4.96 o 
   2  -4   1      236.94      214.29     10.44 o 
   3  -4   1        1.20        2.56      3.54 o 
   4  -4   1      449.18      426.71     25.02 o 
   5  -4   1      156.76      116.71     17.07 o 
   6  -4   1       68.52       51.45     13.42 o 
   7  -4   1       24.98       32.21     11.81 o 
   8  -4   1        1.80        2.63      9.36 o 
  -8  -3   1        5.51       20.57     12.72 o 
  -7  -3   1       17.26       19.45     10.86 o 
  -6  -3   1      271.60      298.40     30.53 o 
  -5  -3   1      112.19       99.13      9.27 o 
  -4  -3   1      502.40      490.79     15.38 o 
  -3  -3   1      299.50      320.96     10.35 o 
  -2  -3   1       62.53       92.23      8.46 o 
  -1  -3   1     5319.13     5570.05     66.63 o 
   0  -3   1       43.63       42.34      4.30 o 
   1  -3   1        7.76        4.48      1.63 o 
   2  -3   1      269.60      260.23     14.79 o 
   3  -3   1       56.52       65.79      9.99 o 
   4  -3   1      406.02      414.97     23.69 o 
   5  -3   1      158.50      162.13     19.80 o 
   6  -3   1        0.02       -0.21      5.29 o 
   7  -3   1        4.17       -3.43      5.99 o 
   8  -3   1        0.17        4.38      9.15 o 
  -8  -2   1       14.07        6.80      9.71 o 
  -7  -2   1      266.42      311.40     33.58 o 
  -6  -2   1       13.81       12.06      5.17 o 
  -5  -2   1      724.75      660.63     21.09 o 
  -4  -2   1       14.78       21.51      6.82 o 
  -3  -2   1     2937.46     2988.71     44.53 o 
  -2  -2   1        1.50        1.03      1.45 o 
  -1  -2   1    11493.71    10997.90    123.37 o 
   0  -2   1     2150.76     2022.45     36.31 o 
   1  -2   1     2175.50     2032.27     30.52 o 
   2  -2   1        0.07       -0.18      2.24 o 
   3  -2   1     1807.93     1711.05     45.84 o 
   4  -2   1      101.08      100.31     13.32 o 
   5  -2   1      132.42      135.92     17.10 o 
   6  -2   1       10.01       17.77      8.59 o 
   7  -2   1       21.08       32.38     10.86 o 
   8  -2   1       19.57       29.16     11.50 o 
  -9  -1   1       40.04       55.34     18.93 o 
  -8  -1   1        0.49       -0.42      8.13 o 
  -7  -1   1       18.06       38.39      8.15 o 
  -6  -1   1       29.64       34.82     20.61 o 
  -5  -1   1       55.30       42.45      8.24 o 
  -4  -1   1        3.34        7.18      4.07 o 
  -3  -1   1      788.70      788.62     24.18 o 
  -2  -1   1     1189.56     1224.32     21.37 o 
  -1  -1   1     3054.40     3141.33     51.59 o 
   1  -1   1      372.45      357.04     12.55 o 
   2  -1   1     3839.24     3986.66     73.92 o 
   3  -1   1      641.05      628.45     24.29 o 
   4  -1   1      179.58      184.35     16.51 o 
   5  -1   1        4.58        9.95      5.92 o 
   6  -1   1      208.51      236.72     23.45 o 
   7  -1   1        0.03        2.31      7.33 o 
   8  -1   1       70.56       76.71     12.99 o 
  -9   0   1        4.20        7.25     10.76 o 
  -8   0   1        0.09       -5.03      5.63 o 
  -7   0   1       41.98       39.92     11.08 o 
  -6   0   1        1.61        0.95      4.38 o 
  -5   0   1      150.90      149.27     15.91 o 
  -4   0   1      202.35      230.43     10.84 o 
  -3   0   1        4.37        4.80      3.12 o 
  -2   0   1     1038.15     1039.70     26.46 o 
  -1   0   1       15.61       19.84      3.08 o 
   0   0   1     2936.62     3039.20     49.45 o 
   1   0   1      528.38      450.61     13.00 o 
   2   0   1    37533.98    35044.00    515.77 o 
   3   0   1      319.26      297.59     15.49 o 
   4   0   1     7073.95     7117.15    129.54 o 
   5   0   1      192.58      219.12     19.10 o 
   6   0   1       98.23      111.43     21.34 o 
   7   0   1        6.50        6.87      8.01 o 
   8   0   1       18.17       24.92     12.79 o 
  -9   1   1        1.32      -11.43      7.82 o 
  -8   1   1        0.41        5.75      8.17 o 
  -7   1   1        0.05        2.24      5.89 o 
  -6   1   1       11.95       22.29      7.89 o 
  -5   1   1      243.92      269.38     21.41 o 
  -4   1   1        1.75        7.82      2.88 o 
  -3   1   1     1487.36     1572.61     41.11 o 
  -2   1   1      241.76      203.45     11.11 o 
  -1   1   1        8.91        5.54      2.07 o 
   0   1   1       87.20       75.63      4.17 o 
   1   1   1       87.26       73.47      3.96 o 
   2   1   1      670.35      660.81     23.71 o 
   3   1   1      205.05      221.94     10.34 o 
   4   1   1        0.89        8.42      3.42 o 
   5   1   1      297.10      296.69     20.80 o 
   6   1   1       11.42       17.20      5.75 o 
   7   1   1      247.70      177.24     27.16 o 
   8   1   1      189.88      125.40     25.44 o 
  -9   2   1        0.00       -2.49      8.83 o 
  -8   2   1      112.66      105.21     20.01 o 
  -7   2   1      113.38      141.07     20.68 o 
  -6   2   1      173.53      182.04     21.17 o 
  -5   2   1        9.10       15.84      6.69 o 
  -4   2   1       67.92       94.85      9.12 o 
  -3   2   1     1807.80     1739.75     45.67 o 
  -2   2   1      178.22      173.04     10.55 o 
  -1   2   1     3271.03     3400.09    109.19 o 
   0   2   1      153.21      130.70      5.03 o 
   1   2   1       32.40       38.39      2.94 o 
   2   2   1      134.63      117.42     12.09 o 
   3   2   1      124.67      129.34     16.75 o 
   4   2   1        2.06        4.52      2.80 o 
   5   2   1      602.65      581.18     20.48 o 
   6   2   1       14.47       31.86     12.51 o 
   7   2   1      156.05      162.06     26.95 o 
   8   2   1       46.96       54.92     17.70 o 
  -9   3   1       33.26       37.78     15.77 o 
  -8   3   1      115.68      145.94     23.17 o 
  -7   3   1       44.75       58.14     13.95 o 
  -6   3   1       92.98       68.24     13.84 o 
  -5   3   1        7.68       10.02      5.78 o 
  -4   3   1     1441.03     1520.53     48.61 o 
  -3   3   1      400.85      365.31     19.63 o 
  -2   3   1     2294.04     2287.37     38.39 o 
  -1   3   1     2874.34     2908.11     42.62 o 
   0   3   1       17.52       21.03      2.82 o 
   1   3   1     1142.23     1165.90     18.70 o 
   2   3   1       15.97       11.19      2.18 o 
   3   3   1      231.77      238.38      9.40 o 
   4   3   1       39.54       48.06     10.99 o 
   5   3   1       97.72      111.35     18.75 o 
   6   3   1      261.69      256.87     30.74 o 
   7   3   1        0.92        2.45      7.68 o 
   8   3   1      116.12       75.04     20.92 o 
  -8   4   1      575.18      597.57     40.76 o 
  -7   4   1        0.03        1.51      6.76 o 
  -6   4   1      618.94      706.40     37.82 o 
  -5   4   1        9.38        8.41      5.89 o 
  -4   4   1      343.55      357.25     22.78 o 
  -3   4   1      159.48      155.64     11.51 o 
  -2   4   1     1627.78     1533.63     39.69 o 
  -1   4   1       15.70       11.41      2.97 o 
   0   4   1       58.38       66.48      5.06 o 
   1   4   1      207.16      213.04     32.42 o 
   2   4   1       86.18       99.92     14.44 o 
   3   4   1      421.45      440.47     13.09 o 
   4   4   1      607.43      631.22     35.96 o 
   5   4   1       86.52       41.18     12.72 o 
   6   4   1      389.61      434.63     40.06 o 
   7   4   1      107.90      132.76     25.27 o 
   8   4   1        8.78        6.24     10.97 o 
  -8   5   1        0.52        6.20      7.89 o 
  -7   5   1       17.67       18.58      9.78 o 
  -6   5   1      123.93      113.63     19.07 o 
  -5   5   1       15.79       16.75      7.68 o 
  -4   5   1        9.51        4.10      5.33 o 
  -3   5   1      349.78      322.03     21.87 o 
  -2   5   1      330.21      310.51     13.31 o 
  -1   5   1      294.17      334.45      9.41 o 
   0   5   1      724.19      705.55     21.34 o 
   1   5   1     1452.46     1566.08     24.97 o 
   2   5   1      215.64      173.80     20.08 o 
   3   5   1     1511.39     1550.11     58.11 o 
   4   5   1       23.62       23.27      9.88 o 
   5   5   1      216.62      242.67     30.46 o 
   6   5   1       31.28       23.41     12.20 o 
   7   5   1        0.24       -1.05      9.08 o 
  -8   6   1       66.46       56.43     17.52 o 
  -7   6   1      139.08      145.70     23.27 o 
  -6   6   1      168.59      152.67     22.36 o 
  -5   6   1       68.79       98.42     16.96 o 
  -4   6   1      692.14      658.09     24.73 o 
  -3   6   1     1027.14     1047.88     29.80 o 
  -2   6   1       77.27       59.51      9.31 o 
  -1   6   1      704.73      732.44     24.08 o 
   0   6   1      136.25      140.12      8.39 o 
   1   6   1      694.32      675.54     23.80 o 
   2   6   1       28.84       46.72     11.92 o 
   3   6   1      355.36      298.61     29.55 o 
   4   6   1       39.59       34.07     12.20 o 
   5   6   1      131.90      144.64     24.99 o 
   6   6   1       19.47       55.06     17.07 o 
   7   6   1       17.09       20.75     14.05 o 
  -8   7   1       40.92       36.87     14.65 o 
  -7   7   1       43.39       32.03     13.67 o 
  -6   7   1       56.10       60.35     15.46 o 
  -5   7   1        0.45       -0.21      5.29 o 
  -4   7   1       29.49       29.73      7.25 o 
  -3   7   1      826.32      815.07     26.94 o 
  -2   7   1       53.37       44.86      7.19 o 
  -1   7   1        9.01       10.16      3.04 o 
   0   7   1      243.84      206.39     12.99 o 
   1   7   1     1000.38     1024.81     46.82 o 
   2   7   1      216.42      207.41     25.09 o 
   3   7   1      121.77       91.65     18.19 o 
   4   7   1       11.31       14.05      9.81 o 
   5   7   1       68.40       96.31     21.45 o 
   6   7   1        9.27        7.89     10.27 o 
   7   7   1       57.85       64.56     21.34 o 
  -7   8   1       70.36       48.75     16.26 o 
  -6   8   1       19.97        2.56      9.18 o 
  -5   8   1        0.62       -4.24      6.03 o 
  -4   8   1       66.37       69.33     13.69 o 
  -3   8   1       48.61       40.22      7.79 o 
  -2   8   1       15.79       23.48      9.22 o 
  -1   8   1        0.19        1.43      5.17 o 
   0   8   1       19.25       25.89      8.01 o 
   1   8   1       90.40      102.66     18.51 o 
   2   8   1        0.29        4.14      6.34 o 
   3   8   1       42.78       36.87     13.46 o 
   4   8   1       53.25       41.25     14.54 o 
   5   8   1        6.82        4.35      9.74 o 
   6   8   1       70.28       86.11     22.85 o 
  -7   9   1        0.85        0.00     10.79 o 
  -6   9   1      853.45      872.17     49.00 o 
  -5   9   1        8.86       12.92      7.20 o 
  -4   9   1     3839.79     3821.97     75.85 o 
  -3   9   1      418.80      395.72     21.24 o 
  -2   9   1     2463.17     2259.64     49.05 o 
  -1   9   1       74.10       57.34     15.53 o 
   0   9   1        0.56       -1.51      5.33 o 
   1   9   1      210.03      244.25     29.86 o 
   2   9   1      163.37      153.30     24.95 o 
   3   9   1       11.11        9.18      9.43 o 
   4   9   1       21.51       26.08     13.67 o 
   5   9   1       97.33       98.63     23.06 o 
   6   9   1        2.13       16.82     13.74 o 
  -6  10   1       36.72       35.26     15.00 o 
  -5  10   1      419.84      435.37     28.94 o 
  -4  10   1       16.20       19.26      7.67 o 
  -3  10   1      463.84      460.99     22.87 o 
  -2  10   1        5.36        4.56      7.82 o 
  -1  10   1       17.94        6.41      8.34 o 
   0  10   1      237.78      269.20     33.33 o 
   1  10   1       16.61       15.95     11.57 o 
   2  10   1      401.25      380.52     24.91 o 
   3  10   1        6.62       19.49     11.71 o 
   4  10   1      216.78      174.33     29.62 o 
   5  10   1       14.79        7.71     11.67 o 
  -6  11   1       28.59       44.37     16.54 o 
  -5  11   1       75.51       63.12     14.30 o 
  -4  11   1      109.30      133.84     16.85 o 
  -3  11   1      150.39      193.68     30.70 o 
  -2  11   1       66.92       63.12     18.23 o 
  -1  11   1        2.42        1.30      7.15 o 
   0  11   1       43.10       30.04     13.18 o 
   1  11   1       19.51       17.56     11.95 o 
   2  11   1        0.26        3.47      6.13 o 
   3  11   1        4.53        1.10      6.16 o 
   4  11   1        0.96       -0.25     11.15 o 
  -5  12   1       60.18       62.38     13.96 o 
  -4  12   1      235.46      267.87     40.02 o 
  -3  12   1        8.88       12.27     11.18 o 
  -2  12   1      142.01      103.95     23.10 o 
  -1  12   1       39.96       36.13     14.12 o 
   0  12   1       49.18       44.48     16.82 o 
   1  12   1       33.28       41.74     15.98 o 
   2  12   1       24.24       30.74     14.58 o 
   3  12   1        5.70       -3.34      6.77 o 
  -3  13   1       83.84       68.55     21.31 o 
  -2  13   1        1.06       -1.37     10.09 o 
  -1  13   1       30.42       50.47     19.14 o 
   0  13   1       20.69       33.44     15.18 o 
   1  13   1        0.87        2.56     11.18 o 
  -2 -13   2        7.05        1.72      9.95 o 
  -1 -13   2       72.26       94.17     22.47 o 
   0 -13   2        0.08       -1.61      8.59 o 
   1 -13   2      109.21      113.45     23.27 o 
   2 -13   2        2.84        2.21     10.37 o 
   3 -13   2       17.34       24.85     15.14 o 
  -4 -12   2       46.27       50.56     13.23 o 
  -3 -12   2       69.36       66.08     13.64 o 
  -2 -12   2        0.55        3.00      6.83 o 
  -1 -12   2       61.91       68.45     18.01 o 
   0 -12   2       21.62       54.15     16.65 o 
   1 -12   2       12.37        5.61      8.62 o 
   2 -12   2       19.48       41.85     15.42 o 
   3 -12   2        3.57        8.59     10.86 o 
   4 -12   2        5.65        3.98      7.15 o 
   5 -12   2       37.61       51.00     17.28 o 
  -5 -11   2       12.21       14.10      9.15 o 
  -4 -11   2      306.49      297.55     26.17 o 
  -3 -11   2       18.42       14.43      7.92 o 
  -2 -11   2       43.33       26.53     20.01 o 
  -1 -11   2        0.17        1.83      5.17 o 
   0 -11   2        0.88        1.26      6.83 o 
   1 -11   2       18.09       27.86     12.65 o 
   2 -11   2       13.55       17.35     11.29 o 
   3 -11   2       30.19       30.79      8.58 o 
   4 -11   2       57.53       80.19     13.54 o 
   5 -11   2        0.46        8.83     10.48 o 
  -5 -10   2       53.60       50.47     16.42 o 
  -4 -10   2        0.70        0.99      5.91 o 
  -3 -10   2       37.13       20.39      7.74 o 
  -2 -10   2       58.83       64.48     11.35 o 
  -1 -10   2      398.84      319.36     21.90 o 
   0 -10   2       81.44       88.43     18.05 o 
   1 -10   2      819.23      716.45     41.78 o 
   2 -10   2        0.85        3.27      5.02 o 
   3 -10   2      551.89      555.90     28.28 o 
   4 -10   2      150.99      183.78     18.85 o 
   5 -10   2       26.06       34.73     14.19 o 
   6 -10   2       98.80       95.02     22.05 o 
  -6  -9   2        2.87        0.32     10.34 o 
  -5  -9   2      280.29      291.62     27.76 o 
  -4  -9   2       31.36       19.24     12.46 o 
  -3  -9   2      135.63      133.74     15.59 o 
  -2  -9   2       32.43       38.94      8.40 o 
  -1  -9   2       59.59       64.44      9.94 o 
   0  -9   2      164.96      123.85     46.33 o 
   1  -9   2        5.02        9.00      3.56 o 
   2  -9   2      314.22      335.10     18.43 o 
   3  -9   2       61.28       52.00      9.92 o 
   4  -9   2      180.04      182.11     23.73 o 
   5  -9   2      180.72      239.03     29.44 o 
   6  -9   2        6.27        3.72     10.13 o 
   7  -9   2      115.41      149.66     27.58 o 
  -7  -8   2       17.97       20.50     15.18 o 
  -6  -8   2       19.80       53.73     17.45 o 
  -5  -8   2       15.34       16.66      7.50 o 
  -4  -8   2       15.73       26.33     15.35 o 
  -3  -8   2        5.20        5.06      4.96 o 
  -2  -8   2       85.09       79.56     10.79 o 
  -1  -8   2      519.63      493.69     21.29 o 
   0  -8   2       91.79      105.14      7.97 o 
   1  -8   2       24.49       25.35      4.97 o 
   2  -8   2      329.06      329.63     13.32 o 
   3  -8   2        1.70        1.64      3.93 o 
   4  -8   2      170.28      160.35     21.52 o 
   5  -8   2      109.06      105.60     19.03 o 
   6  -8   2       31.82       31.02     14.02 o 
   7  -8   2        4.50        3.61     10.16 o 
  -7  -7   2       29.23       41.78     16.26 o 
  -6  -7   2        6.96       20.22     11.50 o 
  -5  -7   2      204.09      255.47     30.42 o 
  -4  -7   2        2.66        8.27      8.20 o 
  -3  -7   2      155.14      181.56     15.89 o 
  -2  -7   2       90.88       94.96     16.44 o 
  -1  -7   2        0.43        1.15      1.94 o 
   0  -7   2       14.56       21.43      3.81 o 
   1  -7   2      312.40      279.38     10.63 o 
   2  -7   2      233.12      245.63     13.12 o 
   3  -7   2      560.70      583.06     47.26 o 
   4  -7   2       30.63       15.53      8.06 o 
   5  -7   2       51.54       25.66     10.44 o 
   6  -7   2       39.23       49.98     14.65 o 
   7  -7   2       10.72        1.26      9.08 o 
  -8  -6   2      211.66      222.42     34.21 o 
  -7  -6   2        0.02        3.79      9.46 o 
  -6  -6   2       27.42       31.33     12.72 o 
  -5  -6   2      231.62      292.06     30.53 o 
  -4  -6   2       65.60       49.77     12.62 o 
  -3  -6   2      501.95      539.52     28.81 o 
  -2  -6   2       15.49       17.99      5.03 o 
  -1  -6   2     2064.04     2160.14     32.66 o 
   0  -6   2      520.10      606.85     20.84 o 
   1  -6   2       47.79       56.94      7.45 o 
   2  -6   2      840.00      902.88     19.78 o 
   3  -6   2      448.61      427.76     25.09 o 
   4  -6   2       12.47       22.71      8.94 o 
   5  -6   2       31.15       39.57     12.13 o 
   6  -6   2        6.08       21.31      9.74 o 
   7  -6   2       12.65       25.37     12.44 o 
  -8  -5   2        8.83        2.84     10.27 o 
  -7  -5   2        2.92       11.01      9.60 o 
  -6  -5   2      114.72      132.80     22.12 o 
  -5  -5   2       65.84       68.38     15.35 o 
  -4  -5   2      687.35      731.24     36.77 o 
  -3  -5   2      135.05      133.67     16.89 o 
  -2  -5   2      312.72      334.35     12.76 o 
  -1  -5   2     1079.45     1097.61     21.67 o 
   0  -5   2      586.20      641.18     24.03 o 
   1  -5   2      285.01      272.55     15.60 o 
   2  -5   2     1432.10     1521.24     25.73 o 
   3  -5   2      635.77      694.76     31.26 o 
   4  -5   2       20.38       30.18      9.53 o 
   5  -5   2       90.97       95.44     16.93 o 
   6  -5   2        6.52       26.92     10.58 o 
   7  -5   2        5.85       16.58     10.48 o 
   8  -5   2      174.25      217.72     31.12 o 
  -8  -4   2        0.65       -1.47      8.66 o 
  -7  -4   2      103.08      109.46     20.64 o 
  -6  -4   2       51.28       29.97     11.92 o 
  -5  -4   2      278.86      222.94     24.39 o 
  -4  -4   2      305.96      298.18     21.34 o 
  -3  -4   2       94.58       98.77      6.18 o 
  -2  -4   2     3128.50     3352.94     39.44 o 
  -1  -4   2      386.96      444.66     12.76 o 
   0  -4   2     3496.17     3668.97     74.83 o 
   1  -4   2      102.67      100.01      7.55 o 
   2  -4   2      643.06      677.55     26.74 o 
   3  -4   2      565.46      578.71     27.23 o 
   4  -4   2      532.02      555.58     29.48 o 
   5  -4   2      173.87      177.59     21.45 o 
   6  -4   2       40.55       25.13      9.81 o 
   7  -4   2      153.82      144.50     22.71 o 
   8  -4   2       32.92       21.34     12.37 o 
  -8  -3   2       18.71       12.93     10.79 o 
  -7  -3   2        7.16       12.30      9.99 o 
  -6  -3   2       12.08       20.99      9.88 o 
  -5  -3   2      203.40      209.99     12.46 o 
  -4  -3   2       21.77       25.27      4.52 o 
  -3  -3   2     1407.87     1466.02     26.82 o 
  -2  -3   2     1411.12     1473.81     21.33 o 
  -1  -3   2      136.08      133.99      6.06 o 
   0  -3   2      427.26      419.92     12.09 o 
   1  -3   2     1720.33     1758.12     24.15 o 
   2  -3   2       12.82        3.86      3.47 o 
   3  -3   2       12.36        7.96      4.59 o 
   4  -3   2       10.22        6.41      4.94 o 
   5  -3   2      293.62      315.68     25.83 o 
   6  -3   2       22.92       39.22     11.25 o 
   7  -3   2       84.29      122.74     20.96 o 
   8  -3   2        4.55        8.66     10.20 o 
  -8  -2   2        6.55        2.94      8.24 o 
  -7  -2   2        0.25       -5.47      5.22 o 
  -6  -2   2      281.89      273.05     15.60 o 
  -5  -2   2      115.32      110.90     10.20 o 
  -4  -2   2      410.41      387.11     14.11 o 
  -3  -2   2      537.03      542.32     20.68 o 
  -2  -2   2        2.79        0.74      1.27 o 
  -1  -2   2     2784.16     2859.13     38.67 o 
   0  -2   2      517.22      487.25     11.58 o 
   1  -2   2     6711.65     6288.02    105.46 o 
   2  -2   2      620.90      643.52     23.66 o 
   3  -2   2     2789.60     2846.01     65.65 o 
   4  -2   2      522.79      506.06     25.69 o 
   5  -2   2      248.24      233.28     21.87 o 
   6  -2   2      136.64      136.27     19.10 o 
   7  -2   2        0.15       14.30      8.73 o 
   8  -2   2       78.39      113.59     21.41 o 
  -9  -1   2      155.66      128.17     25.87 o 
  -8  -1   2        5.85        8.73      8.97 o 
  -7  -1   2      287.64      310.34     55.95 o 
  -6  -1   2       65.86       82.01     10.14 o 
  -5  -1   2      301.81      324.58     19.84 o 
  -4  -1   2        9.15        8.03      4.21 o 
  -3  -1   2      241.64      143.59     10.20 o 
  -2  -1   2        2.23       -0.79      1.30 o 
  -1  -1   2     3931.04     3822.93     48.06 o 
   0  -1   2       62.15       66.77      4.75 o 
   1  -1   2     6782.73     7067.32    115.69 o 
   2  -1   2     4207.97     4156.78     78.12 o 
   3  -1   2      938.92      969.08     32.10 o 
   4  -1   2     6274.04     6485.97    124.14 o 
   5  -1   2       10.20       -0.60      4.45 o 
   6  -1   2      709.61      700.86     35.33 o 
   7  -1   2        8.72       13.69      6.60 o 
   8  -1   2       10.76        9.07      7.20 o 
  -9   0   2        2.68       -6.48      8.48 o 
  -8   0   2      183.76      198.41     18.53 o 
  -7   0   2        3.64        2.70      5.54 o 
  -6   0   2      210.18      264.72     23.27 o 
  -5   0   2       49.10       70.45     11.81 o 
  -4   0   2      695.10      637.46     26.08 o 
  -3   0   2        7.74        7.11      3.79 o 
  -2   0   2      434.41      404.49     10.96 o 
   0   0   2       74.13       90.53      5.92 o 
   1   0   2     2884.68     2719.79     75.77 o 
   2   0   2      939.03     1003.49     21.20 o 
   3   0   2       52.72       50.08      7.96 o 
   4   0   2     2793.25     2744.97     64.80 o 
   5   0   2       48.05       39.93     12.90 o 
   6   0   2     1205.66     1217.11     35.78 o 
   7   0   2       52.71       58.92     10.48 o 
   8   0   2       27.22       25.09     13.00 o 
  -9   1   2       61.58       74.62     18.05 o 
  -8   1   2       69.74       94.77     17.91 o 
  -7   1   2      322.95      340.32     29.02 o 
  -6   1   2       19.26        9.92      6.20 o 
  -5   1   2      264.13      257.08     21.31 o 
  -4   1   2     1157.33     1159.57     38.06 o 
  -3   1   2      461.30      528.91     22.54 o 
  -2   1   2     1489.36     1471.92     35.82 o 
  -1   1   2      147.24      134.90      8.20 o 
   0   1   2      293.72      316.69     11.43 o 
   1   1   2      414.48      362.74     10.27 o 
   2   1   2       53.39       52.74      5.31 o 
   3   1   2      449.97      450.49     14.82 o 
   4   1   2       93.58       82.59     10.06 o 
   5   1   2      360.67      339.83     30.11 o 
   6   1   2       13.74        8.13      9.15 o 
   7   1   2        0.03        1.40      7.36 o 
   8   1   2       62.31       72.02     20.40 o 
  -9   2   2        6.69       16.30     12.30 o 
  -8   2   2        0.01       -1.47      6.55 o 
  -7   2   2       28.22        9.57      7.50 o 
  -6   2   2       54.06       45.74     11.29 o 
  -5   2   2     1083.22     1070.65     41.78 o 
  -4   2   2     1027.86      986.29     35.99 o 
  -3   2   2     3241.42     3220.01     70.24 o 
  -2   2   2      571.98      579.84     15.55 o 
  -1   2   2      457.72      486.62     12.73 o 
   0   2   2     3392.84     3156.68     45.51 o 
   1   2   2      584.60      614.85     41.36 o 
   2   2   2     1673.38     1585.72     47.88 o 
   3   2   2       35.14       30.33      6.80 o 
   4   2   2      157.89      154.65     19.22 o 
   5   2   2        6.73        7.96      4.84 o 
   6   2   2      179.49      151.16     24.60 o 
   7   2   2      129.87      127.89     25.13 o 
   8   2   2       74.20       87.73     22.36 o 
  -9   3   2        0.01       -5.36      9.18 o 
  -8   3   2        0.17        6.45      7.75 o 
  -7   3   2       33.03       18.96      9.64 o 
  -6   3   2       52.83       76.69     15.00 o 
  -5   3   2      738.72      743.41     35.29 o 
  -4   3   2       15.31       13.84      5.92 o 
  -3   3   2     1563.16     1547.61     32.61 o 
  -2   3   2       11.50       10.05      2.92 o 
  -1   3   2        3.13        6.33      2.18 o 
   0   3   2      815.55      776.00     17.00 o 
   1   3   2      464.32      525.77     34.12 o 
   2   3   2        7.22        5.59      4.42 o 
   3   3   2       96.78      112.18      7.98 o 
   4   3   2       63.44       67.43      7.45 o 
   5   3   2       13.31       -5.08      4.63 o 
   6   3   2       63.34       52.50     14.79 o 
   7   3   2      109.79      109.67     22.96 o 
   8   3   2        8.99       16.26     12.30 o 
  -8   4   2       41.92       46.58     14.83 o 
  -7   4   2      163.65      148.67     21.80 o 
  -6   4   2      765.57      680.92     37.43 o 
  -5   4   2      112.62      158.14     14.09 o 
  -4   4   2     4015.83     3978.17     91.76 o 
  -3   4   2      239.07      265.30     12.94 o 
  -2   4   2        0.57        1.25      2.10 o 
  -1   4   2      408.41      433.52     14.12 o 
   0   4   2     1756.41     1842.32     70.80 o 
   1   4   2      399.28      377.82     11.03 o 
   2   4   2      100.95      124.75      6.56 o 
   3   4   2       27.76       30.23     10.86 o 
   4   4   2       35.21       33.61     11.01 o 
   5   4   2        3.13        6.69      7.57 o 
   6   4   2      329.61      390.51     39.39 o 
   7   4   2        1.34       12.69     12.06 o 
   8   4   2      281.12      215.30     34.84 o 
  -8   5   2       37.02       51.03     15.56 o 
  -7   5   2       82.86       69.43     16.58 o 
  -6   5   2        9.83        0.04      5.75 o 
  -5   5   2      198.38      182.53     22.26 o 
  -4   5   2        8.84       11.87      4.60 o 
  -3   5   2      650.00      616.32     21.36 o 
  -2   5   2       61.15       56.59      7.05 o 
  -1   5   2      363.35      375.10     14.01 o 
   0   5   2     1334.44     1287.24     41.25 o 
   1   5   2      270.64      266.47     20.98 o 
   2   5   2      167.82      154.54      6.67 o 
   3   5   2       10.67       13.14      7.36 o 
   4   5   2       44.68       45.11     13.39 o 
   5   5   2      537.11      552.88     40.10 o 
   6   5   2       92.46       89.55     20.85 o 
   7   5   2      183.21      199.88     33.16 o 
  -8   6   2       16.27       22.43     11.67 o 
  -7   6   2        0.00       -2.56      5.82 o 
  -6   6   2       21.09       44.69     13.35 o 
  -5   6   2      551.51      566.66     33.89 o 
  -4   6   2       35.43       37.42      6.21 o 
  -3   6   2      221.78      206.43     14.96 o 
  -2   6   2      218.91      233.71     23.46 o 
  -1   6   2      781.54      822.97     16.88 o 
   0   6   2      167.75      171.82      9.29 o 
   1   6   2        5.81        8.14      4.63 o 
   2   6   2      173.83      181.69     23.59 o 
   3   6   2        2.59        0.84      5.78 o 
   4   6   2        1.20        2.38      6.13 o 
   5   6   2       62.72       74.16     19.24 o 
   6   6   2       95.45       88.99     21.10 o 
   7   6   2       59.29       51.21     19.56 o 
  -8   7   2        0.50       -2.45      7.85 o 
  -7   7   2      292.15      306.18     34.28 o 
  -6   7   2       34.79       15.53     10.09 o 
  -5   7   2      280.72      264.90     20.71 o 
  -4   7   2      118.42      134.03     14.18 o 
  -3   7   2      138.04      163.85     11.31 o 
  -2   7   2      147.89      158.17     12.90 o 
  -1   7   2      409.04      446.78     17.10 o 
   0   7   2      604.38      581.51     17.74 o 
   1   7   2      371.38      363.10     28.18 o 
   2   7   2       76.54       89.62     17.70 o 
   3   7   2        1.74       23.45     10.58 o 
   4   7   2       57.04       47.91     15.32 o 
   5   7   2       16.61       29.51     13.25 o 
   6   7   2        0.78        5.15      9.78 o 
  -7   8   2      162.34      130.41     24.22 o 
  -6   8   2       61.16       45.98     14.79 o 
  -5   8   2      665.95      672.92     29.18 o 
  -4   8   2       92.52      115.45     13.94 o 
  -3   8   2      609.24      618.43     39.66 o 
  -2   8   2      279.15      220.96     82.98 o 
  -1   8   2       13.64       15.52      4.99 o 
   0   8   2        0.84       -1.33      4.52 o 
   1   8   2      161.92      156.24     23.20 o 
   2   8   2      340.68      369.55     35.85 o 
   3   8   2      134.89      126.94     23.34 o 
   4   8   2      225.19      211.80     30.95 o 
   5   8   2       11.43       25.83     13.74 o 
   6   8   2       12.83       19.73     14.65 o 
  -7   9   2        4.06       17.63     13.88 o 
  -6   9   2       21.32       13.56     11.85 o 
  -5   9   2       24.57       27.43      8.51 o 
  -4   9   2      265.58      306.07     22.31 o 
  -3   9   2        1.62        8.73      6.48 o 
  -2   9   2     2072.17     2010.60     46.17 o 
  -1   9   2      534.55      500.28     36.27 o 
   0   9   2     1910.28     1816.72     72.58 o 
   1   9   2      517.31      606.79     40.97 o 
   2   9   2       81.47       95.02     20.47 o 
   3   9   2        0.10        1.16      7.68 o 
   4   9   2       19.85       15.07     10.30 o 
   5   9   2        0.66        6.31     12.02 o 
  -6  10   2        1.21       -5.05      8.59 o 
  -5  10   2        2.74       -1.73      7.80 o 
  -4  10   2       19.58       38.49      9.70 o 
  -3  10   2      146.13      148.59     15.63 o 
  -2  10   2        7.58       36.38     12.93 o 
  -1  10   2      435.29      468.66     37.26 o 
   0  10   2        8.40        2.87      8.03 o 
   1  10   2      407.83      427.10     40.87 o 
   2  10   2        0.00        2.94      8.73 o 
   3  10   2      351.59      351.29     41.36 o 
   4  10   2       46.04       39.11     16.23 o 
  -5  11   2      176.10      219.76     42.88 o 
  -4  11   2        1.35       -5.64      6.09 o 
  -3  11   2       19.08       11.08     10.79 o 
  -2  11   2       70.69       51.28     16.79 o 
  -1  11   2        0.01        7.18      9.57 o 
   0  11   2       94.32       64.24     17.80 o 
   1  11   2       43.71       59.30     18.12 o 
   2  11   2        5.09       14.12     12.16 o 
   3  11   2       55.35       47.88     19.07 o 
   4  11   2       10.44       28.25     16.16 o 
  -4  12   2        4.14       -6.87      8.76 o 
  -3  12   2       56.86       67.40     20.33 o 
  -2  12   2        8.32        5.68     10.65 o 
  -1  12   2        9.09       19.14     12.30 o 
   0  12   2       47.05       32.10     14.54 o 
   1  12   2        0.10       -8.80      7.15 o 
   2  12   2       92.72       75.49     21.20 o 
  -2  13   2        5.04        5.85     10.62 o 
  -1  13   2       83.35       90.95     23.48 o 
   0  13   2       41.21       52.43     19.63 o 
  -2 -13   3        0.48       10.87      8.28 o 
  -1 -13   3      112.86       87.97     21.69 o 
   0 -13   3        0.26       -2.17      7.92 o 
   1 -13   3        0.07        2.84      9.22 o 
   2 -13   3       18.94       30.28     15.07 o 
   3 -13   3        2.17        9.43     12.30 o 
  -4 -12   3      154.35      178.36     29.97 o 
  -3 -12   3       16.21       20.31      9.28 o 
  -2 -12   3      409.20      393.81     31.98 o 
  -1 -12   3      117.47      132.59     17.01 o 
   0 -12   3      337.66      320.41     35.36 o 
   1 -12   3       90.67      113.94     21.94 o 
   2 -12   3       98.97       96.73     21.52 o 
   3 -12   3        3.49       -4.52      7.15 o 
   4 -12   3       35.54       51.07     11.51 o 
  -5 -11   3       84.20       88.18     22.71 o 
  -4 -11   3        2.37        2.49      9.67 o 
  -3 -11   3      198.75      242.83     22.31 o 
  -2 -11   3      649.63      637.12     29.66 o 
  -1 -11   3      406.11      394.87     43.71 o 
   0 -11   3      201.97      171.72     29.49 o 
   1 -11   3      152.84      124.28     21.80 o 
   2 -11   3       60.60       65.47     17.70 o 
   3 -11   3       69.16       60.56     10.98 o 
   4 -11   3       66.89       95.72     18.96 o 
   5 -11   3        0.65       -2.24      8.80 o 
  -5 -10   3       44.89       68.27     20.05 o 
  -4 -10   3       49.41       69.39     12.65 o 
  -3 -10   3       79.91       96.24     14.01 o 
  -2 -10   3       47.61       75.02     11.92 o 
  -1 -10   3       65.90       75.65     11.38 o 
   0 -10   3       34.14       44.82     10.44 o 
   1 -10   3        2.24       -2.70      4.03 o 
   2 -10   3       80.13       73.34     10.48 o 
   3 -10   3       14.72       12.84      6.30 o 
   4 -10   3       14.15       21.48     11.32 o 
   5 -10   3        4.55       -2.42      8.38 o 
   6 -10   3      114.25      120.00     24.78 o 
  -6  -9   3        0.00       -1.89      8.94 o 
  -5  -9   3       77.71       78.95     23.97 o 
  -4  -9   3       31.26       30.92      8.73 o 
  -3  -9   3      168.12      144.76     18.72 o 
  -2  -9   3      439.72      467.46     22.72 o 
  -1  -9   3      107.00      104.93     12.60 o 
   0  -9   3      146.28      167.94     18.70 o 
   1  -9   3        4.37        1.48      2.81 o 
   2  -9   3        8.84       16.56      4.69 o 
   3  -9   3       41.71       33.91      8.71 o 
   4  -9   3       26.06       27.27     11.11 o 
   5  -9   3        0.15       11.85      9.95 o 
   6  -9   3       44.23       61.37     17.24 o 
   7  -9   3       37.22       32.31     17.35 o 
  -7  -8   3       43.42       75.91     20.05 o 
  -6  -8   3       94.01      101.22     15.10 o 
  -5  -8   3       24.52       31.54      9.57 o 
  -4  -8   3      109.98      105.57     13.63 o 
  -3  -8   3       37.40       34.53      7.96 o 
  -2  -8   3        9.93       10.26      5.33 o 
  -1  -8   3       41.22       41.06      7.66 o 
   0  -8   3       71.37       65.79     12.14 o 
   1  -8   3       76.16       86.60      9.44 o 
   2  -8   3      480.57      487.98     16.18 o 
   3  -8   3        2.25        6.00      5.16 o 
   4  -8   3       54.18       52.05     13.21 o 
   5  -8   3        2.73        5.78      8.06 o 
   6  -8   3        2.26       14.33     11.99 o 
   7  -8   3      101.98       95.54     21.98 o 
  -7  -7   3       97.53      153.16     27.13 o 
  -6  -7   3      577.05      578.27     31.91 o 
  -5  -7   3        1.47        1.00      6.10 o 
  -4  -7   3      288.70      276.86     19.79 o 
  -3  -7   3      191.63      165.00     14.95 o 
  -2  -7   3       58.44       83.37     10.32 o 
  -1  -7   3      613.86      626.56     15.48 o 
   0  -7   3        0.11       -1.24      2.06 o 
   1  -7   3      129.03      173.46     13.07 o 
   2  -7   3       29.84       24.84      4.56 o 
   3  -7   3      289.04      310.42     25.73 o 
   4  -7   3        0.06       -2.63      5.71 o 
   5  -7   3      102.83       94.28     18.75 o 
   6  -7   3        0.07        1.16      7.75 o 
   7  -7   3        0.09       -6.52      7.47 o 
  -8  -6   3       27.15       16.05     11.36 o 
  -7  -6   3      546.53      620.57     30.75 o 
  -6  -6   3      143.72      138.15     16.24 o 
  -5  -6   3      461.88      458.41     22.96 o 
  -4  -6   3        7.01        3.33      6.87 o 
  -3  -6   3       84.99       88.05     10.42 o 
  -2  -6   3      563.75      523.34     19.85 o 
  -1  -6   3       41.13       61.11      5.49 o 
   0  -6   3      893.75      932.31     19.16 o 
   1  -6   3      656.92      646.93     16.25 o 
   2  -6   3     1385.56     1491.44     84.10 o 
   3  -6   3        1.31       -3.79      4.03 o 
   4  -6   3      942.37     1110.18     46.86 o 
   5  -6   3       71.87       44.34     12.55 o 
   6  -6   3       20.34       30.84     11.81 o 
   7  -6   3       51.57       70.31     17.56 o 
  -7  -5   3        0.93       -1.54      7.61 o 
  -6  -5   3      187.64      153.83     23.24 o 
  -5  -5   3      123.64      134.80     19.73 o 
  -4  -5   3      234.75      254.64     18.65 o 
  -3  -5   3      535.88      563.39     22.65 o 
  -2  -5   3      180.80      176.61      7.70 o 
  -1  -5   3      275.93      329.75     11.74 o 
   0  -5   3      144.97      154.00      7.43 o 
   1  -5   3      239.01      234.99      9.32 o 
   2  -5   3       29.77       30.60      7.40 o 
   3  -5   3      305.83      260.55     21.83 o 
   4  -5   3        0.05       -2.45      4.14 o 
   5  -5   3      129.82      121.62     18.86 o 
   6  -5   3       79.73       91.58     18.15 o 
   7  -5   3      128.81      149.73     24.25 o 
   8  -5   3       38.27       52.96     16.47 o 
  -8  -4   3        2.51        3.43      9.57 o 
  -7  -4   3       69.52       77.60     17.45 o 
  -6  -4   3       25.03       35.68     11.57 o 
  -5  -4   3      114.41      101.60     16.54 o 
  -4  -4   3      245.77      272.04     10.65 o 
  -3  -4   3      936.08      918.32     18.10 o 
  -2  -4   3       29.73       30.53      4.08 o 
  -1  -4   3      312.02      313.53     15.45 o 
   0  -4   3      996.43     1052.36     37.12 o 
   1  -4   3       35.10       27.07      3.55 o 
   2  -4   3      407.93      395.76     20.68 o 
   3  -4   3      509.14      493.48     25.97 o 
   4  -4   3      133.59      142.19     17.84 o 
   5  -4   3       28.53       40.97     11.04 o 
   6  -4   3      220.46      262.79     28.35 o 
   7  -4   3       13.94       20.64     11.25 o 
   8  -4   3      175.19      240.15     31.93 o 
  -8  -3   3        6.48       15.42     11.15 o 
  -7  -3   3       64.71       73.81     17.24 o 
  -6  -3   3       43.11       42.97     11.88 o 
  -5  -3   3      358.91      356.93     15.19 o 
  -4  -3   3      147.12      132.85     10.60 o 
  -3  -3   3      300.73      309.89      9.77 o 
  -2  -3   3       64.47       54.75      5.14 o 
  -1  -3   3      403.53      408.06     12.25 o 
   0  -3   3       13.63       22.11      2.77 o 
   1  -3   3      660.67      637.82     16.91 o 
   2  -3   3      393.37      383.85     19.31 o 
   3  -3   3     1318.21     1347.46     43.25 o 
   4  -3   3       15.03       24.92      7.64 o 
   5  -3   3        0.03       -2.94      4.59 o 
   6  -3   3        0.04        2.98      6.73 o 
   7  -3   3      145.95      153.72     22.64 o 
   8  -3   3        8.63       30.25     13.00 o 
  -9  -2   3       72.14       75.28     19.56 o 
  -8  -2   3      368.41      353.60     36.10 o 
  -7  -2   3      184.57      218.49     27.16 o 
  -6  -2   3      222.25      238.29     18.08 o 
  -5  -2   3       19.29       10.38      4.19 o 
  -4  -2   3       24.76       41.62     12.27 o 
  -3  -2   3        3.47        0.23      1.72 o 
  -1  -2   3      841.66      830.20     22.62 o 
   0  -2   3       52.63       39.91      4.44 o 
   1  -2   3        0.17        3.29      2.56 o 
   2  -2   3      110.19      104.48     11.22 o 
   3  -2   3      129.18      119.93     13.53 o 
   4  -2   3       34.73       38.83      8.90 o 
   5  -2   3      595.71      675.97     33.72 o 
   6  -2   3       39.71       64.45     14.12 o 
   7  -2   3      429.27      406.45     33.51 o 
   8  -2   3       11.65       13.54      7.64 o 
  -9  -1   3       56.86       39.81     14.97 o 
  -8  -1   3       11.99        9.36     10.02 o 
  -7  -1   3       33.29       27.30      7.23 o 
  -6  -1   3        1.72        1.72      5.61 o 
  -5  -1   3      749.32      789.84     32.00 o 
  -4  -1   3      659.07      716.70     28.07 o 
  -3  -1   3      525.29      565.19     33.38 o 
  -2  -1   3      187.34      194.11      8.73 o 
  -1  -1   3     2991.38     2877.11     40.35 o 
   0  -1   3     1981.71     1842.31     29.42 o 
   1  -1   3       20.76       18.75      4.49 o 
   2  -1   3     1155.51     1191.11     34.80 o 
   3  -1   3     1926.13     1998.34     51.07 o 
   4  -1   3      657.20      682.07     29.55 o 
   5  -1   3       40.62       31.61      8.76 o 
   6  -1   3     1973.25     1902.72     47.33 o 
   7  -1   3       22.54       21.24      7.90 o 
   8  -1   3      840.93      836.60     44.93 o 
  -9   0   3      156.24      180.32     29.20 o 
  -8   0   3       55.53       79.59     16.40 o 
  -7   0   3      170.65      184.53     22.64 o 
  -6   0   3       16.68        8.34      6.13 o 
  -5   0   3      222.92      236.82     19.94 o 
  -4   0   3      761.10      781.40     30.98 o 
  -3   0   3      201.52      203.65      9.17 o 
  -2   0   3      469.18      402.84     18.00 o 
  -1   0   3       28.40       38.35      5.75 o 
   0   0   3     1873.42     1737.27     38.69 o 
   1   0   3      615.35      654.10     15.68 o 
   2   0   3      634.46      653.86     52.59 o 
   3   0   3      211.79      237.21     16.72 o 
   4   0   3      346.97      351.21     15.61 o 
   5   0   3      283.39      276.48     16.14 o 
   6   0   3      321.95      292.03     35.19 o 
   7   0   3        0.01       -2.70      4.18 o 
   8   0   3      173.36      161.57     29.90 o 
  -9   1   3        0.11        5.36      9.95 o 
  -8   1   3       71.90      105.25     19.28 o 
  -7   1   3       12.65        3.22      7.78 o 
  -6   1   3        7.38       21.06      8.48 o 
  -5   1   3      733.90      626.98     30.25 o 
  -4   1   3      243.72      220.15     11.02 o 
  -3   1   3      527.50      514.39     22.27 o 
  -2   1   3      269.50      244.89     10.86 o 
  -1   1   3     1032.54      911.78     14.30 o 
   0   1   3     5360.28     5416.13     92.95 o 
   1   1   3     2302.91     2312.14     36.52 o 
   2   1   3       83.42       84.72      7.26 o 
   3   1   3       95.75      112.75      9.34 o 
   4   1   3      202.97      214.46     12.93 o 
   5   1   3       17.77       24.39      5.95 o 
   6   1   3      526.99      558.52     23.58 o 
   7   1   3       61.18       96.49     21.69 o 
   8   1   3       42.98       38.76     16.30 o 
  -9   2   3       14.61       19.21     11.64 o 
  -8   2   3        4.91        7.01      8.17 o 
  -7   2   3       43.78       53.24     14.19 o 
  -6   2   3        6.83        0.67      5.29 o 
  -5   2   3        6.71        7.61      5.12 o 
  -4   2   3      111.07      117.65      8.10 o 
  -3   2   3     1314.83     1215.51     27.28 o 
  -2   2   3      161.42      166.02      8.71 o 
  -1   2   3     7526.82     7652.05    101.18 o 
   0   2   3        5.54        0.93      2.14 o 
   1   2   3     1143.27     1132.24     23.17 o 
   2   2   3        3.25        7.60      2.67 o 
   3   2   3      138.93      123.92      9.49 o 
   4   2   3      327.78      359.13     25.36 o 
   5   2   3      236.75      238.05     16.37 o 
   6   2   3       42.46       78.23     18.33 o 
   7   2   3        6.28        7.64     10.41 o 
   8   2   3       81.32      101.18     24.25 o 
  -9   3   3      107.22      112.26     22.22 o 
  -8   3   3      160.52      176.78     25.55 o 
  -7   3   3      195.06      225.25     26.88 o 
  -6   3   3      249.90      267.59     26.92 o 
  -5   3   3      214.53      190.49     20.64 o 
  -4   3   3      677.31      706.85     31.75 o 
  -3   3   3       83.37       94.35     12.04 o 
  -2   3   3     2352.98     2537.49     42.55 o 
  -1   3   3     1868.05     1864.78     33.07 o 
   0   3   3       22.35        9.19      2.86 o 
   1   3   3        1.48        1.35      1.93 o 
   2   3   3        0.99        0.32      2.03 o 
   3   3   3       83.55       78.85     17.07 o 
   4   3   3        0.80        0.90      3.12 o 
   5   3   3      139.15      173.59     25.90 o 
   6   3   3       30.95        9.36      8.41 o 
   7   3   3      101.31       89.97     22.43 o 
  -8   4   3       54.74       47.42     14.54 o 
  -7   4   3       16.71       31.09     11.18 o 
  -6   4   3      118.12      180.43     23.66 o 
  -5   4   3       52.08       68.27     13.53 o 
  -4   4   3       68.49       86.43      9.99 o 
  -3   4   3      539.68      503.45     18.67 o 
  -2   4   3     3758.09     3878.02     60.30 o 
  -1   4   3      422.24      391.78     20.31 o 
   0   4   3      607.21      662.15     22.87 o 
   1   4   3       43.76       52.52      5.67 o 
   2   4   3      139.09      155.12      8.81 o 
   3   4   3        0.06       -1.87      2.94 o 
   4   4   3      407.35      346.98     33.33 o 
   5   4   3      144.53      140.65     23.69 o 
   6   4   3      168.48      147.20     25.69 o 
   7   4   3      114.62      109.84     24.53 o 
  -8   5   3       22.90       21.24     11.29 o 
  -7   5   3       84.00      105.46     19.35 o 
  -6   5   3      396.23      389.85     23.51 o 
  -5   5   3       33.29       41.67     11.11 o 
  -4   5   3      716.11      659.78     23.81 o 
  -3   5   3       39.41       37.74      7.87 o 
  -2   5   3      223.62      241.45     13.23 o 
  -1   5   3      334.25      342.99     13.84 o 
   0   5   3      440.74      472.51     15.43 o 
   1   5   3      647.17      666.48     17.83 o 
   2   5   3       34.23       38.62     11.32 o 
   3   5   3      401.16      381.64     29.79 o 
   4   5   3       65.53       83.84     18.47 o 
   5   5   3      127.03      126.87     24.08 o 
   6   5   3       82.25       64.24     18.58 o 
   7   5   3       26.74       12.23     11.46 o 
  -8   6   3        4.60        9.36      9.04 o 
  -7   6   3      148.29      174.36     24.81 o 
  -6   6   3       43.82       51.35     13.81 o 
  -5   6   3      150.16      155.28     15.48 o 
  -4   6   3        0.12        4.77      4.24 o 
  -3   6   3       67.01       63.49     16.03 o 
  -2   6   3       20.22       28.37      5.52 o 
  -1   6   3      142.78      162.32     13.84 o 
   0   6   3       83.65       79.04      7.57 o 
   1   6   3      534.97      564.11     26.57 o 
   2   6   3       68.76       66.21     15.84 o 
   3   6   3        1.44        0.35      5.29 o 
   4   6   3      173.37      206.89     29.41 o 
   5   6   3      230.54      201.39     31.16 o 
   6   6   3      110.89      132.20     27.02 o 
   7   6   3       37.61       29.97     16.58 o 
  -8   7   3      253.09      290.16     35.40 o 
  -7   7   3      120.78      118.32     22.57 o 
  -6   7   3      160.15      196.06     26.18 o 
  -5   7   3      505.12      533.33     20.35 o 
  -4   7   3        3.41        5.24      5.03 o 
  -3   7   3      730.04      651.98     24.30 o 
  -2   7   3        0.00       -0.74      3.12 o 
  -1   7   3      548.00      564.51     20.02 o 
   0   7   3       39.79       45.41      6.60 o 
   1   7   3      307.11      257.11     29.02 o 
   2   7   3      428.59      453.80     33.72 o 
   3   7   3        3.08       -1.44      6.24 o 
   4   7   3      224.62      175.17     28.04 o 
   5   7   3        1.99        8.80     11.08 o 
   6   7   3       18.14       24.74     14.33 o 
  -7   8   3        3.00        1.82     10.23 o 
  -6   8   3       56.96       33.09     12.55 o 
  -5   8   3      146.74      127.54     15.41 o 
  -4   8   3      536.82      564.87     20.31 o 
  -3   8   3      991.05     1042.67     37.27 o 
  -2   8   3     1726.28     1613.65     53.08 o 
  -1   8   3      588.55      548.93     20.62 o 
   0   8   3     2367.81     2459.54     84.12 o 
   1   8   3        4.69       11.15      9.29 o 
   2   8   3      747.86      651.93     43.35 o 
   3   8   3       70.75       46.37     14.47 o 
   4   8   3       23.87       17.49     11.85 o 
   5   8   3      225.79      234.75     35.40 o 
  -7   9   3       30.89       18.08     13.63 o 
  -6   9   3       17.48       37.85     14.44 o 
  -5   9   3       13.98       23.36      8.53 o 
  -4   9   3       17.80       31.49      8.75 o 
  -3   9   3      192.17      204.51     17.91 o 
  -2   9   3      140.59      123.48     12.90 o 
  -1   9   3      194.49      159.50     25.76 o 
   0   9   3      618.53      579.28     40.59 o 
   1   9   3       74.62       81.49     18.65 o 
   2   9   3      245.28      241.17     32.63 o 
   3   9   3      230.13      236.93     33.89 o 
   4   9   3        4.05        3.68      9.78 o 
   5   9   3       42.82       33.82     17.00 o 
  -6  10   3       30.16       14.37     12.48 o 
  -5  10   3        3.27        3.36      6.44 o 
  -4  10   3        7.93        4.57      6.41 o 
  -3  10   3      122.52      129.75     24.50 o 
  -2  10   3       42.82       30.60     13.18 o 
  -1  10   3       65.92       49.21     15.84 o 
   0  10   3       56.85       80.40     19.94 o 
   1  10   3        6.93       12.90     10.51 o 
   2  10   3       41.28       34.38     15.35 o 
   3  10   3        4.28        5.85     10.34 o 
   4  10   3        0.86        1.40     11.39 o 
  -5  11   3        6.16       22.37      9.66 o 
  -4  11   3      299.43      323.77     41.32 o 
  -3  11   3       64.00       81.00     21.17 o 
  -2  11   3      459.11      490.11     47.17 o 
  -1  11   3        1.90       -3.12      8.13 o 
   0  11   3       76.14       74.97     19.73 o 
   1  11   3        5.02       -3.93      7.78 o 
   2  11   3       33.01       12.13     12.58 o 
   3  11   3       42.40       18.89     12.97 o 
  -4  12   3        0.85       -0.46     12.16 o 
  -3  12   3        9.53        7.01     12.02 o 
  -2  12   3        8.73        5.05     10.79 o 
  -1  12   3        5.63        5.08     10.58 o 
   0  12   3       15.36       18.72     13.46 o 
   1  12   3        6.73       12.55     12.16 o 
   2  12   3       38.61       57.76     19.94 o 
  -2 -13   4        0.55       -6.06     10.06 o 
   0 -13   4        6.43       -0.25      7.82 o 
   1 -13   4       18.42       18.01     13.21 o 
   2 -13   4       31.92       69.68     20.15 o 
   3 -13   4        0.31       15.60     13.04 o 
  -4 -12   4        1.83        2.91     11.43 o 
  -3 -12   4      211.91      180.29     29.02 o 
  -2 -12   4        1.88        1.12      9.18 o 
  -1 -12   4       40.40       45.83     10.81 o 
   0 -12   4       18.15       29.86     12.30 o 
   1 -12   4       42.72       35.96     14.51 o 
   2 -12   4      154.61      167.74     27.41 o 
   3 -12   4        3.64        2.10      9.99 o 
   4 -12   4       72.20       90.35     19.07 o 
  -5 -11   4       67.29       98.06     24.46 o 
  -4 -11   4      200.26      184.39     30.14 o 
  -3 -11   4        3.36        3.43      7.99 o 
  -2 -11   4      120.75      169.81     25.80 o 
  -1 -11   4       64.11       76.18     19.71 o 
   0 -11   4      189.66      159.74     34.89 o 
   1 -11   4      282.62      289.11     32.38 o 
   2 -11   4      159.79      184.84     27.72 o 
   3 -11   4      376.30      387.68     25.05 o 
   4 -11   4       23.19       18.93     11.39 o 
   5 -11   4      366.50      330.01     35.85 o 
  -5 -10   4        2.01       -8.97      9.36 o 
  -4 -10   4        2.06        9.71     10.20 o 
  -3 -10   4        2.53       10.30     10.69 o 
  -2 -10   4        1.24       -0.90      4.80 o 
  -1 -10   4       30.81       29.93      7.86 o 
   0 -10   4       89.90       79.03     11.58 o 
   1 -10   4       26.30       20.26     11.41 o 
   2 -10   4        3.04       10.80      5.85 o 
   3 -10   4       28.12       28.95      8.13 o 
   4 -10   4       48.15       33.89     12.41 o 
   5 -10   4       10.64       15.95     11.67 o 
   6 -10   4        7.98        1.93     10.48 o 
  -6  -9   4      226.47      217.30     33.37 o 
  -5  -9   4       72.33       43.07     16.58 o 
  -4  -9   4      338.37      408.35     40.17 o 
  -3  -9   4      298.22      323.01     22.14 o 
  -2  -9   4      141.78      113.30     14.49 o 
  -1  -9   4        3.50       12.32      5.21 o 
   0  -9   4        0.30        2.31      4.12 o 
   1  -9   4        4.05        5.05      5.25 o 
   2  -9   4        1.14        2.07      3.45 o 
   3  -9   4       42.45       44.41     11.71 o 
   4  -9   4        2.75       15.21      9.43 o 
   5  -9   4        0.57       -0.04      8.55 o 
   6  -9   4       78.49      112.54     22.64 o 
  -7  -8   4       28.76       26.85     14.40 o 
  -6  -8   4       24.32       33.61     14.12 o 
  -5  -8   4       23.97       47.77     15.14 o 
  -4  -8   4      145.61      142.61     15.74 o 
  -3  -8   4        3.72        3.40      5.12 o 
  -2  -8   4      442.50      400.43     33.63 o 
  -1  -8   4        2.40        3.63      3.65 o 
   0  -8   4      538.04      518.26     21.33 o 
   1  -8   4        2.88        5.86      3.13 o 
   2  -8   4       71.07       55.03      8.88 o 
   3  -8   4       50.24       50.71     12.37 o 
   4  -8   4       24.86       15.18      8.52 o 
   5  -8   4       75.52      126.07     21.80 o 
   6  -8   4       36.87       47.35     15.88 o 
   7  -8   4       56.31       43.74     16.93 o 
  -7  -7   4      358.05      336.67     39.53 o 
  -6  -7   4      226.47      208.33     29.93 o 
  -5  -7   4      128.10      155.89     24.25 o 
  -4  -7   4      892.30      903.60     31.42 o 
  -3  -7   4        4.01        1.05      3.64 o 
  -2  -7   4      760.42      791.19     26.15 o 
  -1  -7   4        9.85       15.16      3.55 o 
   0  -7   4      309.10      321.88     13.72 o 
   1  -7   4       23.53       20.53      4.12 o 
   2  -7   4      134.23      147.09     10.32 o 
   3  -7   4       49.93       55.59     12.16 o 
   4  -7   4       40.81       11.46      8.13 o 
   5  -7   4       42.69       50.19     14.47 o 
   6  -7   4       15.60       -0.42      8.90 o 
   7  -7   4      151.87      151.76     25.52 o 
  -8  -6   4       17.34       15.88     12.62 o 
  -7  -6   4      283.33      304.71     35.96 o 
  -6  -6   4      126.23       92.07     19.17 o 
  -5  -6   4      473.15      485.25     23.25 o 
  -4  -6   4      683.73      709.01     26.21 o 
  -3  -6   4      476.75      426.95     18.60 o 
  -2  -6   4      102.63      102.34     13.70 o 
  -1  -6   4      648.46      648.18     30.28 o 
   0  -6   4        0.27       -0.38      1.87 o 
   1  -6   4       43.75       34.51      7.50 o 
   2  -6   4      189.40      183.92     12.95 o 
   3  -6   4        0.85        2.66      4.73 o 
   4  -6   4      944.84      977.56     43.88 o 
   5  -6   4       61.30       53.83     13.98 o 
   6  -6   4      509.45      505.71     40.27 o 
   7  -6   4       33.86       40.41     14.33 o 
  -8  -5   4       23.25        9.85     10.79 o 
  -7  -5   4       87.70       84.33     18.96 o 
  -6  -5   4       79.89       80.16     12.04 o 
  -5  -5   4       35.07       36.06     10.51 o 
  -4  -5   4      315.90      345.38     17.98 o 
  -3  -5   4        9.58       10.67      2.95 o 
  -2  -5   4      516.50      551.76     13.75 o 
  -1  -5   4      668.43      709.12     15.65 o 
   0  -5   4      327.38      346.88     10.81 o 
   1  -5   4      724.93      733.14     17.12 o 
   2  -5   4       92.92      100.48     13.88 o 
   3  -5   4      187.38      164.17     18.26 o 
   4  -5   4      239.40      224.90     23.27 o 
   5  -5   4       16.11       14.72      8.34 o 
   6  -5   4       34.05       21.10      9.92 o 
   7  -5   4        7.08       -0.63      8.10 o 
   8  -5   4       12.60        9.74     10.72 o 
  -8  -4   4        1.41        1.40      8.38 o 
  -7  -4   4       59.68       41.01     13.98 o 
  -6  -4   4       64.58       76.79     16.81 o 
  -5  -4   4      343.96      354.45     18.75 o 
  -4  -4   4      191.90      188.93      9.93 o 
  -3  -4   4        0.18        0.09      2.20 o 
  -2  -4   4      386.99      439.96     12.93 o 
  -1  -4   4      160.02      174.13     16.26 o 
   0  -4   4      161.33      130.10      7.81 o 
   1  -4   4      355.00      378.84     14.43 o 
   2  -4   4      150.84      141.35     15.53 o 
   3  -4   4       50.65       41.43      9.29 o 
   4  -4   4      157.64      138.16     17.66 o 
   5  -4   4       47.16       34.70     10.69 o 
   6  -4   4       50.22       56.04     13.95 o 
   7  -4   4       25.28       39.50     13.14 o 
   8  -4   4       14.51       30.60     13.28 o 
  -8  -3   4      136.55      190.87     28.11 o 
  -7  -3   4        1.69       -3.49      4.42 o 
  -6  -3   4      384.29      356.64     29.51 o 
  -5  -3   4       87.50       92.53      8.35 o 
  -4  -3   4      587.42      595.43     15.63 o 
  -3  -3   4       69.86       66.93      5.63 o 
  -2  -3   4      162.41      131.71     14.44 o 
  -1  -3   4      277.77      275.33     11.07 o 
   0  -3   4      235.32      240.25     10.52 o 
   1  -3   4        3.87        6.84      2.77 o 
   2  -3   4        3.60        1.23      3.36 o 
   3  -3   4      396.60      429.30     23.66 o 
   4  -3   4       49.02       35.89      9.39 o 
   5  -3   4     1044.93     1047.24     44.41 o 
   6  -3   4       59.27       39.46     11.71 o 
   7  -3   4      135.14       82.57     17.21 o 
   8  -3   4      126.81      105.56     31.09 o 
  -8  -2   4      106.40       96.98     17.38 o 
  -7  -2   4      316.45      336.25     27.92 o 
  -6  -2   4      532.71      484.18     21.60 o 
  -5  -2   4     2098.46     2014.02     43.46 o 
  -4  -2   4     1057.07     1066.70     21.44 o 
  -3  -2   4      674.66      713.70     15.20 o 
  -2  -2   4       27.34       24.06      4.04 o 
  -1  -2   4      150.31      176.19      8.50 o 
   0  -2   4       61.67       53.86      6.05 o 
   1  -2   4      950.77      938.69     30.84 o 
   2  -2   4      169.87      168.02     15.14 o 
   3  -2   4      331.69      306.57     19.70 o 
   4  -2   4      265.52      277.55     19.87 o 
   5  -2   4      686.45      606.40     32.21 o 
   6  -2   4      155.16      142.72     19.84 o 
   7  -2   4        7.35        9.33      6.57 o 
   8  -2   4       97.33       95.91     18.65 o 
  -8  -1   4       33.40       41.92     13.56 o 
  -7  -1   4      125.12      120.98     11.15 o 
  -6  -1   4       26.97       26.42      8.69 o 
  -5  -1   4      206.87      214.14     21.54 o 
  -4  -1   4       39.10       46.62      6.41 o 
  -3  -1   4       97.12      120.62      8.97 o 
  -2  -1   4        3.82       -1.37      2.21 o 
  -1  -1   4      129.89      125.40      8.04 o 
   0  -1   4        9.44        9.85      2.69 o 
   1  -1   4      202.66      203.69     25.39 o 
   2  -1   4      199.87      170.58     14.37 o 
   3  -1   4       58.71       62.84     10.09 o 
   4  -1   4      741.54      711.24     24.07 o 
   5  -1   4      731.71      741.31     26.65 o 
   6  -1   4        8.22        6.64      5.35 o 
   7  -1   4       46.31       21.05      7.84 o 
   8  -1   4      436.89      376.21     43.63 o 
  -9   0   4       33.13        1.37      9.43 o 
  -8   0   4       71.48       70.20     16.09 o 
  -7   0   4       28.52       23.03      9.67 o 
  -6   0   4      659.79      582.78     21.90 o 
  -5   0   4      136.88      130.94     17.80 o 
  -4   0   4     1086.61     1102.86     46.35 o 
  -3   0   4        0.95       -0.51      1.96 o 
  -2   0   4      142.91      161.38      8.23 o 
  -1   0   4       19.71       36.18      7.10 o 
   0   0   4       57.05       71.60      7.69 o 
   1   0   4        2.35        0.94      2.80 o 
   2   0   4       67.55       42.52      9.24 o 
   3   0   4      221.97      220.29     12.46 o 
   4   0   4     1075.16     1035.70     33.84 o 
   5   0   4       78.15       96.94     20.03 o 
   6   0   4      415.08      400.83     22.09 o 
   7   0   4       13.55       17.98     12.51 o 
   8   0   4      145.16      111.98     26.43 o 
  -9   1   4        0.02        5.29      9.71 o 
  -8   1   4       10.20       20.57     11.36 o 
  -7   1   4       19.70       24.50     10.51 o 
  -6   1   4       54.70       43.99     11.36 o 
  -5   1   4        0.03        1.05      2.95 o 
  -4   1   4      237.35      215.17     11.04 o 
  -3   1   4      276.44      290.34     11.12 o 
  -2   1   4     1049.42     1043.26     17.43 o 
  -1   1   4       15.03       21.06      3.51 o 
   0   1   4     1332.82     1292.65     25.37 o 
   1   1   4        0.16        1.51      2.38 o 
   2   1   4       89.84       94.42     14.14 o 
   3   1   4     1001.49      958.52     25.82 o 
   4   1   4       41.87       44.22      7.27 o 
   5   1   4      287.98      278.74     16.81 o 
   6   1   4       13.85       17.80      6.70 o 
   7   1   4        8.30        5.57     11.53 o 
   8   1   4      116.11      134.62     28.70 o 
  -9   2   4        3.63       -3.33      8.45 o 
  -8   2   4      200.09      249.40     30.21 o 
  -7   2   4        2.36       -5.01      5.99 o 
  -6   2   4       22.12       21.94      9.04 o 
  -5   2   4      185.02      153.02     18.58 o 
  -4   2   4       25.32       25.00      4.32 o 
  -3   2   4      381.03      359.42     12.79 o 
  -2   2   4        5.46        2.91      2.12 o 
  -1   2   4       74.39       62.98      8.69 o 
   0   2   4       17.37       21.53      4.04 o 
   1   2   4       56.19       49.84      6.05 o 
   2   2   4       85.62      104.02     14.05 o 
   3   2   4      125.88      108.68      9.78 o 
   4   2   4       32.63       33.34      7.76 o 
   5   2   4       81.12      115.39     18.00 o 
   6   2   4        9.16        4.49      9.11 o 
   7   2   4       52.33       35.01     15.11 o 
  -8   3   4        0.54        6.52      8.97 o 
  -7   3   4       55.04       65.19     16.05 o 
  -6   3   4      427.39      401.16     31.79 o 
  -5   3   4       21.99       30.18      9.53 o 
  -4   3   4     1382.68     1423.69     48.68 o 
  -3   3   4       72.15       80.53      8.50 o 
  -2   3   4     3820.37     4026.63     61.42 o 
  -1   3   4      318.57      384.03     30.54 o 
   0   3   4     5545.71     5832.71    102.11 o 
   1   3   4      564.29      611.33     35.85 o 
   2   3   4      204.46      221.90     16.42 o 
   3   3   4       63.68       65.58      7.97 o 
   4   3   4       39.89       41.22      6.93 o 
   5   3   4      274.94      275.58     32.95 o 
   6   3   4       19.63        9.43      9.67 o 
   7   3   4        0.45        0.32      8.94 o 
  -8   4   4       19.13       42.97     14.54 o 
  -7   4   4       39.52       43.11     13.81 o 
  -6   4   4        0.13       -3.96      5.50 o 
  -5   4   4       94.13      101.36     16.44 o 
  -4   4   4      355.32      281.67     16.02 o 
  -3   4   4      250.98      238.70     13.58 o 
  -2   4   4      313.14      234.03     12.11 o 
  -1   4   4       80.14       85.86      8.26 o 
   0   4   4        7.58       18.75      7.92 o 
   1   4   4       21.89       22.12      4.35 o 
   2   4   4      147.19      165.63     10.30 o 
   3   4   4        1.05        1.47      6.20 o 
   4   4   4      316.84      361.84     35.61 o 
   5   4   4        7.20        8.48      9.57 o 
   6   4   4        3.34        4.35      9.11 o 
   7   4   4       71.77       73.53     20.99 o 
  -8   5   4      137.83      168.27     26.08 o 
  -7   5   4       13.26       10.58      7.47 o 
  -6   5   4      115.66      106.23     18.51 o 
  -5   5   4      245.20      201.88     22.85 o 
  -4   5   4      184.73      184.48     15.14 o 
  -3   5   4      187.55      209.19     14.67 o 
  -2   5   4      180.65      196.77     17.31 o 
  -1   5   4      135.47      137.97     10.80 o 
   0   5   4        7.52        7.14      3.25 o 
   1   5   4      155.34      133.87      9.59 o 
   2   5   4      203.29      256.06     27.76 o 
   3   5   4        5.09       -1.86      5.64 o 
   4   5   4      319.35      312.52     35.08 o 
   5   5   4       73.58       57.55     18.08 o 
   6   5   4       10.53        5.68      9.99 o 
   7   5   4       43.70       50.29     18.72 o 
  -8   6   4       44.29       27.62     12.34 o 
  -7   6   4      126.93      146.26     24.53 o 
  -6   6   4        1.34        9.71      7.54 o 
  -5   6   4        0.35        3.28      4.57 o 
  -4   6   4      183.23      191.49     16.03 o 
  -3   6   4        6.51       -0.37      3.10 o 
  -2   6   4      153.88      175.59     13.57 o 
  -1   6   4      179.19      154.96     11.78 o 
   0   6   4        2.50        4.06      3.16 o 
   1   6   4       10.00       20.75      9.22 o 
   2   6   4      127.03      120.81     20.96 o 
   3   6   4      485.19      455.66     35.78 o 
   4   6   4       66.34       69.01     18.47 o 
   5   6   4      242.13      247.72     34.98 o 
   6   6   4       56.01       68.52     20.92 o 
  -7   7   4       17.24       28.21     12.86 o 
  -6   7   4      102.53      104.81     26.11 o 
  -5   7   4        8.95       10.15      5.78 o 
  -4   7   4      418.97      437.06     22.80 o 
  -3   7   4       35.18       19.97      8.03 o 
  -2   7   4        4.10        7.13      3.92 o 
  -1   7   4        6.14       16.94      4.93 o 
   0   7   4       25.53       35.08     11.15 o 
   1   7   4       30.92       65.96     16.54 o 
   2   7   4      109.34      108.82     20.92 o 
   3   7   4      225.70      287.39     34.94 o 
   4   7   4        3.27        2.31      8.83 o 
   5   7   4       70.38       83.48     21.87 o 
   6   7   4        6.28       11.92     12.48 o 
  -7   8   4       18.72       25.66     13.63 o 
  -6   8   4       43.55       25.76     12.37 o 
  -5   8   4        2.29       -2.29      4.88 o 
  -4   8   4       17.09       15.97      6.71 o 
  -3   8   4       52.60       46.56      8.61 o 
  -2   8   4        3.96        5.27      5.61 o 
  -1   8   4      943.50      948.02     50.75 o 
   0   8   4     1016.49      943.25     50.82 o 
   1   8   4      214.28      260.16     32.38 o 
   2   8   4     2113.76     2216.72     86.85 o 
   3   8   4       39.22       37.05     14.62 o 
   5   8   4        0.00       -0.25     10.65 o 
  -6   9   4       61.51       46.18     20.82 o 
  -5   9   4       25.84       26.23      8.97 o 
  -4   9   4      107.52      124.31     15.17 o 
  -3   9   4       60.98       78.04     11.45 o 
  -2   9   4       53.58       55.97     16.93 o 
  -1   9   4        0.11       11.29     10.37 o 
   0   9   4      153.18      141.07     25.20 o 
   1   9   4      353.82      325.88     37.12 o 
   2   9   4      304.46      272.25     35.99 o 
   3   9   4       80.60      123.72     25.69 o 
   4   9   4       24.53       22.15     13.60 o 
  -6  10   4        4.87        7.71      8.77 o 
  -5  10   4       53.86       40.12     12.20 o 
  -4  10   4       78.00       89.54     14.29 o 
  -3  10   4      314.25      235.35     32.88 o 
  -2  10   4        8.59       -1.72      8.87 o 
  -1  10   4      126.60      150.39     26.64 o 
   0  10   4      100.57       86.95     21.38 o 
   1  10   4        0.81      -10.90      8.34 o 
   2  10   4      364.10      304.04     39.46 o 
   3  10   4        2.43        4.77     11.74 o 
   4  10   4      138.77      145.59     29.55 o 
  -5  11   4      251.62      286.50     43.23 o 
  -4  11   4       50.07       38.62     18.08 o 
  -3  11   4      199.47      152.28     28.63 o 
  -2  11   4        0.21       13.42     11.71 o 
  -1  11   4        8.35       13.74     14.12 o 
   0  11   4      179.72      193.68     33.09 o 
   1  11   4       57.94       33.33     16.30 o 
   2  11   4      112.04      129.15     27.16 o 
  -3  12   4        1.61        9.01     12.58 o 
  -2  12   4      110.52      157.40     31.23 o 
  -1  12   4        4.51       -0.49     12.02 o 
   0  12   4       31.21       13.63     13.49 o 
   1  12   4       97.46       88.01     23.55 o 
  -2 -13   5      242.54      238.68     33.72 o 
  -1 -13   5       20.55       13.77     11.78 o 
  -4 -12   5      163.32      147.34     28.77 o 
  -3 -12   5        1.59       18.08     13.11 o 
  -2 -12   5       21.15       36.24     15.60 o 
  -1 -12   5       31.49       33.12     14.05 o 
   0 -12   5        7.48        4.63      9.53 o 
   2 -12   5       51.05       47.70     15.91 o 
   4 -12   5        4.01        2.07     11.67 o 
  -5 -11   5        2.84        3.72     11.11 o 
  -4 -11   5      126.11      135.29     26.53 o 
  -3 -11   5       51.73       71.88     19.17 o 
  -2 -11   5       35.69       25.02     13.18 o 
  -1 -11   5      111.96      148.18     23.55 o 
   0 -11   5       91.93      116.22     20.82 o 
   1 -11   5        4.48        2.19      5.64 o 
   2 -11   5        1.74       12.58      9.36 o 
   3 -11   5        1.61       -1.51      8.31 o 
   4 -11   5        6.04        2.98      9.92 o 
   5 -11   5       27.33       24.08     14.23 o 
  -5 -10   5       93.18      142.58     28.25 o 
  -4 -10   5      144.65      183.76     28.81 o 
  -3 -10   5       72.47       58.46     16.72 o 
  -2 -10   5       43.33       49.45     14.69 o 
  -1 -10   5       31.03       37.68     12.58 o 
   0 -10   5      137.77      152.69     15.38 o 
   1 -10   5       18.76       15.34      6.88 o 
   2 -10   5      513.89      535.98     24.22 o 
   3 -10   5      222.83      176.47     23.87 o 
   4 -10   5      121.47      104.06     20.82 o 
   5 -10   5      118.48       55.34     17.21 o 
  -6  -9   5       48.04       37.40     15.88 o 
  -5  -9   5      693.71      812.80     52.43 o 
  -4  -9   5       77.35       74.41     19.00 o 
  -3  -9   5       85.42       84.01     18.47 o 
  -2  -9   5      352.28      385.70     34.98 o 
  -1  -9   5        1.47       -0.49      4.26 o 
   0  -9   5      133.56      136.95     10.38 o 
   1  -9   5       16.65       13.61      4.52 o 
   2  -9   5       15.34       16.92      4.92 o 
   3  -9   5        0.02        9.04      7.64 o 
   4  -9   5      141.99      124.18     20.96 o 
   5  -9   5       19.19       17.70     11.36 o 
   6  -9   5       71.52       91.27     20.64 o 
  -7  -8   5       70.36       74.83     20.92 o 
  -6  -8   5       84.56       63.37     18.72 o 
  -5  -8   5      219.96      229.35     31.47 o 
  -4  -8   5       65.76       89.51     19.45 o 
  -3  -8   5       86.54      118.36     20.71 o 
  -2  -8   5        7.59       37.01     11.92 o 
  -1  -8   5       23.95       20.78      4.54 o 
   0  -8   5       68.62       80.21     10.84 o 
   1  -8   5      211.27      195.58     19.12 o 
   2  -8   5      412.94      433.16     24.45 o 
   3  -8   5      426.93      410.13     28.84 o 
   4  -8   5      367.87      344.91     31.96 o 
   5  -8   5       63.83       99.96     20.01 o 
   6  -8   5       49.37       39.01     14.97 o 
  -7  -7   5      383.05      267.49     36.56 o 
  -6  -7   5      417.36      534.69     46.54 o 
  -5  -7   5     1615.75     1728.22     73.01 o 
  -4  -7   5       33.99       47.49     13.81 o 
  -3  -7   5      945.89      847.88     44.41 o 
  -2  -7   5      435.55      467.06     23.62 o 
  -1  -7   5      276.58      282.36     11.43 o 
   0  -7   5       36.26       50.15      7.73 o 
   1  -7   5       76.50       78.68      7.58 o 
   2  -7   5       17.19       11.58      4.93 o 
   3  -7   5      144.12      114.26     17.66 o 
   4  -7   5        3.95       -0.39      6.66 o 
   5  -7   5      120.37      122.14     20.68 o 
   6  -7   5        0.62       -6.20      6.17 o 
   7  -7   5        0.24       -0.95      9.15 o 
  -7  -6   5       17.04       14.47     11.32 o 
  -6  -6   5       43.92       40.76     14.86 o 
  -5  -6   5       15.01       15.04      9.88 o 
  -4  -6   5       42.62       37.12     11.78 o 
  -3  -6   5       60.98       64.75      7.95 o 
  -2  -6   5       99.12      109.42     11.55 o 
  -1  -6   5       14.95       18.49      5.72 o 
   0  -6   5        3.57        5.10      2.61 o 
   1  -6   5        5.44        6.59      3.98 o 
   2  -6   5        2.79       -3.50      3.40 o 
   3  -6   5        3.04        7.11      6.52 o 
   4  -6   5       11.16       19.10      8.87 o 
   5  -6   5       16.28       14.23      9.29 o 
   6  -6   5      194.16      163.74     24.22 o 
   7  -6   5      113.69      180.50     27.41 o 
  -8  -5   5       72.12      107.49     23.52 o 
  -7  -5   5      121.07      137.74     24.92 o 
  -6  -5   5      344.91      318.17     33.93 o 
  -5  -5   5      105.76      103.32     18.75 o 
  -4  -5   5       14.28        6.01      3.77 o 
  -3  -5   5        0.47       -2.10      1.95 o 
  -2  -5   5      169.88      178.37     10.78 o 
  -1  -5   5      321.30      324.13     12.29 o 
   0  -5   5        0.87        2.15      2.00 o 
   1  -5   5       43.38       44.12      6.82 o 
   2  -5   5       70.00       75.14     12.76 o 
   3  -5   5        0.35       -1.12      4.10 o 
   4  -5   5      178.60      148.67     20.01 o 
   5  -5   5       27.08       24.43      9.64 o 
   6  -5   5       61.72       61.26     15.11 o 
   7  -5   5        1.76       -2.14      7.68 o 
  -8  -4   5       49.73       76.05     19.24 o 
  -7  -4   5      109.21      100.94     19.94 o 
  -6  -4   5        7.90        4.42      6.76 o 
  -5  -4   5      791.43      763.81     24.92 o 
  -4  -4   5      143.37      130.95      8.75 o 
  -3  -4   5      102.46      118.37      7.37 o 
  -1  -4   5      220.71      234.16     11.48 o 
   0  -4   5      442.11      414.42     16.54 o 
   1  -4   5      624.24      654.31     20.67 o 
   2  -4   5       43.04       45.60      9.50 o 
   3  -4   5       94.72      116.75     16.37 o 
   4  -4   5      198.58      159.08     20.01 o 
   5  -4   5       41.50       38.17     10.76 o 
   6  -4   5       42.88       63.05     15.00 o 
   7  -4   5        6.39        7.43      8.97 o 
  -8  -3   5       14.95       31.72     14.09 o 
  -7  -3   5      147.33      142.82     22.26 o 
  -6  -3   5        8.30        4.90      4.89 o 
  -5  -3   5      205.31      192.19     11.21 o 
  -4  -3   5        7.10        6.61      4.74 o 
  -3  -3   5      191.92      225.57     12.61 o 
  -2  -3   5      280.84      316.05     18.49 o 
  -1  -3   5       11.37        8.83      3.63 o 
   0  -3   5      398.68      380.49     14.64 o 
   1  -3   5      177.22      146.15     14.65 o 
   2  -3   5      340.12      314.42     20.08 o 
   3  -3   5       45.90       37.71      9.18 o 
   4  -3   5      260.68      275.37     25.06 o 
   5  -3   5       52.01       39.60     11.50 o 
   6  -3   5        2.93        8.59      7.68 o 
   7  -3   5      304.27      301.04     24.65 o 
  -8  -2   5      102.55      108.30     20.50 o 
  -7  -2   5       45.45       59.51     23.24 o 
  -6  -2   5      221.86      215.50     13.13 o 
  -5  -2   5      170.20      174.98     10.69 o 
  -4  -2   5      156.90      187.97      9.38 o 
  -3  -2   5     4066.87     4172.11     49.50 o 
  -2  -2   5     1746.32     1790.52     34.49 o 
  -1  -2   5     4764.89     5050.16    100.99 o 
   0  -2   5       99.40       88.95      8.03 o 
   1  -2   5     1320.64     1354.65     41.18 o 
   2  -2   5       27.44       28.49      7.33 o 
   3  -2   5     1815.87     1932.27     56.85 o 
   4  -2   5        9.22       -4.59      4.00 o 
   5  -2   5      106.71      115.24     17.91 o 
   6  -2   5       39.09       44.46      9.52 o 
   7  -2   5      257.80      244.65     22.14 o 
  -8  -1   5        3.43       11.88      9.88 o 
  -7  -1   5       42.31       65.22     10.34 o 
  -6  -1   5       65.31       60.55      9.18 o 
  -5  -1   5       19.40       23.84      5.77 o 
  -4  -1   5        8.28        2.86      2.89 o 
  -3  -1   5       32.24       61.31      7.10 o 
  -2  -1   5        0.58        1.14      2.27 o 
  -1  -1   5      503.04      556.98     16.74 o 
   0  -1   5     1129.30     1154.56     49.96 o 
   1  -1   5       48.37       59.77     12.09 o 
   2  -1   5      397.13      393.92     15.41 o 
   3  -1   5      256.46      237.39     14.76 o 
   4  -1   5        0.08        1.78      3.37 o 
   5  -1   5      278.20      297.85     42.74 o 
   6  -1   5       70.22       70.02     17.21 o 
   7  -1   5      377.12      333.51     24.61 o 
  -8   0   5      204.81      199.81     27.09 o 
  -7   0   5       45.27       50.89     13.39 o 
  -6   0   5       55.15       70.60     10.16 o 
  -5   0   5        1.20        5.16      3.72 o 
  -4   0   5      168.75      176.03     12.55 o 
  -3   0   5       86.05       80.20      7.56 o 
  -2   0   5      415.09      428.03     18.92 o 
  -1   0   5        6.17        2.92      1.63 o 
   0   0   5        0.65        6.51      2.68 o 
   1   0   5      150.52      175.07     15.79 o 
   2   0   5      414.76      413.06     15.92 o 
   3   0   5        2.07        7.46      3.46 o 
   4   0   5      544.45      535.14     21.38 o 
   5   0   5        4.90        5.20      4.71 o 
   6   0   5        7.68        2.11      7.25 o 
   7   0   5       36.54       26.29     13.84 o 
  -9   1   5       80.52       70.17     17.94 o 
  -8   1   5       37.89       53.34     15.49 o 
  -7   1   5      124.66      121.41     20.12 o 
  -6   1   5       69.24       61.47     13.63 o 
  -5   1   5        0.49        6.46      3.60 o 
  -4   1   5       78.02      102.20     12.58 o 
  -3   1   5      229.68      268.11      9.06 o 
  -2   1   5       13.13       14.30      2.86 o 
  -1   1   5      213.75      259.11     18.66 o 
   0   1   5      107.96      107.66      8.53 o 
   1   1   5      896.94      910.00     23.41 o 
   2   1   5       55.29       46.91      9.17 o 
   3   1   5      543.03      508.43     19.03 o 
   4   1   5        7.61       12.86      4.76 o 
   5   1   5        1.33        3.15      4.31 o 
   6   1   5        1.97       19.80     12.41 o 
   7   1   5        6.10       -0.84     10.09 o 
  -8   2   5      353.52      371.62     37.08 o 
  -7   2   5      161.37      145.38     21.94 o 
  -6   2   5      249.20      275.41     26.74 o 
  -5   2   5      231.64      241.48     23.55 o 
  -4   2   5       19.23       19.49      4.05 o 
  -3   2   5      677.62      635.21     23.60 o 
  -2   2   5        5.68        3.57      2.64 o 
  -1   2   5      296.14      308.30     15.26 o 
   0   2   5        8.61        4.57      2.77 o 
   1   2   5       23.74       28.55      5.13 o 
   2   2   5       51.26       57.70     10.43 o 
   3   2   5      151.77      189.21     13.40 o 
   4   2   5       60.82       52.13      8.15 o 
   5   2   5       37.57       33.54     12.41 o 
   6   2   5        0.39        6.06     10.06 o 
   7   2   5        0.02       -2.80     10.65 o 
  -8   3   5      244.48      345.05     36.45 o 
  -7   3   5       26.40       29.34     11.71 o 
  -6   3   5      115.01      138.93     20.26 o 
  -5   3   5      261.08      230.06     24.57 o 
  -4   3   5        9.85       12.14     11.30 o 
  -3   3   5      124.46      116.92     10.65 o 
  -2   3   5      159.70      181.84     11.80 o 
  -1   3   5        0.62        5.83      4.68 o 
   0   3   5     2993.97     3313.25     54.26 o 
   1   3   5      731.49      771.60     22.37 o 
   2   3   5     3137.84     3264.68     56.41 o 
   3   3   5      404.47      428.11     17.97 o 
   4   3   5      614.12      592.00     38.66 o 
   5   3   5        5.19       -0.28      8.17 o 
   6   3   5       85.31       60.91     18.72 o 
   7   3   5       54.61       43.53     18.58 o 
  -8   4   5      297.56      335.43     27.09 o 
  -7   4   5        6.91       12.86     10.20 o 
  -6   4   5      130.59      108.37     18.65 o 
  -5   4   5      102.07      111.56     17.42 o 
  -4   4   5      284.26      247.02     28.44 o 
  -3   4   5       35.17       34.11      6.48 o 
  -2   4   5      225.61      210.29     13.56 o 
  -1   4   5      460.15      458.80     17.23 o 
   0   4   5       37.37       49.86      6.95 o 
   1   4   5      349.12      387.84     16.02 o 
   2   4   5       47.14       49.71      7.28 o 
   3   4   5       60.76       50.57     13.60 o 
   4   4   5       21.87       20.29     10.58 o 
   5   4   5       96.06       81.14     20.12 o 
   6   4   5       39.50       36.17     16.86 o 
   7   4   5       26.10       30.63     17.17 o 
  -8   5   5       78.98       69.89     18.86 o 
  -7   5   5      150.70      189.05     27.27 o 
  -6   5   5       12.25       24.99     10.16 o 
  -5   5   5      117.47       90.72     11.76 o 
  -4   5   5      411.48      403.52     22.76 o 
  -3   5   5      186.11      197.64     14.55 o 
  -2   5   5      107.37      100.80     10.61 o 
  -1   5   5        0.79        3.10      3.25 o 
   0   5   5       18.61       27.75      5.54 o 
   1   5   5       36.92       43.99      8.45 o 
   2   5   5      167.39      213.34     27.37 o 
   3   5   5       64.88       92.35     19.80 o 
   4   5   5       21.63       21.66     12.06 o 
   5   5   5       85.09       84.36     22.33 o 
   6   5   5      111.12       70.06     21.27 o 
  -8   6   5       20.14       24.29     12.16 o 
  -7   6   5       60.58       71.32     16.93 o 
  -6   6   5        0.58       -1.02      6.13 o 
  -5   6   5      155.74      199.24     17.78 o 
  -4   6   5       47.87       65.23      9.88 o 
  -3   6   5      179.58      162.89     14.28 o 
  -2   6   5        0.23        1.82      4.22 o 
  -1   6   5      427.81      394.87     19.98 o 
   0   6   5      289.05      286.65     26.41 o 
   1   6   5     1102.75     1104.51     52.89 o 
   2   6   5       58.99       55.48     15.88 o 
   3   6   5      188.10      226.62     31.09 o 
   4   6   5      171.46      187.02     30.67 o 
   5   6   5        2.37       18.75     13.21 o 
   6   6   5      218.47      191.57     34.28 o 
  -7   7   5      277.99      278.20     23.97 o 
  -6   7   5       76.36      105.92     20.40 o 
  -5   7   5        5.11        4.04      5.47 o 
  -4   7   5       70.04      100.28     12.91 o 
  -3   7   5        0.27        2.35      4.14 o 
  -2   7   5        2.30        7.76      4.32 o 
  -1   7   5        2.41        7.99      8.06 o 
   0   7   5      217.76      174.61     25.37 o 
   1   7   5      390.97      426.71     39.11 o 
   2   7   5      590.45      634.27     43.42 o 
   3   7   5       86.47       97.68     21.62 o 
   4   7   5       40.66       21.87     14.19 o 
   5   7   5       24.16       11.88     12.55 o 
  -7   8   5       16.82       20.19     13.98 o 
  -6   8   5        0.04       11.60      9.32 o 
  -5   8   5       15.83       14.42      6.89 o 
  -4   8   5        0.56       -0.81      4.83 o 
  -3   8   5      156.79      117.17     13.37 o 
  -2   8   5        0.68        1.68      4.61 o 
  -1   8   5      308.83      319.99     34.87 o 
   0   8   5      161.85      120.85     22.99 o 
   1   8   5      717.81      723.64     47.91 o 
   2   8   5       58.43       66.00     18.51 o 
   3   8   5      212.19      210.46     33.02 o 
   5   8   5       57.88       68.27     23.83 o 
  -6   9   5        6.69       17.35      9.52 o 
  -5   9   5       21.22       18.56      8.50 o 
  -4   9   5        0.24        3.12      5.58 o 
  -3   9   5      136.88      122.98     14.40 o 
  -2   9   5        0.47       -0.21      8.73 o 
  -1   9   5      294.54      273.62     35.01 o 
   0   9   5       87.06       92.74     22.36 o 
   1   9   5      456.93      483.84     45.49 o 
   2   9   5      184.48      186.35     32.10 o 
   3   9   5       28.43       48.79     18.68 o 
   4   9   5      127.64       77.84     23.62 o 
  -5  10   5        8.86        5.28      7.60 o 
  -4  10   5       45.17       44.34     10.43 o 
  -3  10   5        0.60       -1.79      8.52 o 
  -2  10   5       31.32       33.82     15.07 o 
  -1  10   5      170.08      134.55     26.78 o 
   0  10   5      120.47      116.99     25.30 o 
   1  10   5      349.50      264.75     36.70 o 
   2  10   5       38.74       34.59     17.56 o 
   3  10   5       27.56       27.06     16.61 o 
  -4  11   5        0.04       10.30     13.35 o 
  -3  11   5        7.43       17.80     14.69 o 
  -2  11   5       23.49       29.51     15.81 o 
  -1  11   5       51.16       33.58     16.79 o 
   0  11   5       20.26       26.57     16.12 o 
   1  11   5       52.54       29.97     16.61 o 
   2  11   5        0.21       -5.68     11.46 o 
  -2  12   5       12.78       10.16     14.47 o 
  -1  12   5       38.55       49.31     20.85 o 
  -2 -13   6       58.59       42.62     16.44 o 
  -1 -13   6      194.42      196.44     30.32 o 
  -3 -12   6        3.60        1.51     11.43 o 
  -2 -12   6       13.76       14.76     11.50 o 
  -1 -12   6        2.59        1.82      8.45 o 
   0 -12   6       21.69       38.90     15.49 o 
  -4 -11   6       24.09       13.25     13.04 o 
  -3 -11   6       55.46       46.12     16.82 o 
  -2 -11   6      150.55      115.48     22.29 o 
  -1 -11   6       25.30       18.75     11.39 o 
   0 -11   6       45.51       71.64     18.12 o 
   1 -11   6       15.48        7.64      9.88 o 
   2 -11   6       13.21       17.66     10.41 o 
   3 -11   6        7.74        5.43     10.13 o 
   4 -11   6       19.17       15.49     12.62 o 
  -5 -10   6       75.56       80.72     21.76 o 
  -4 -10   6        1.29       -1.68      8.20 o 
  -3 -10   6      236.68      247.19     33.02 o 
  -2 -10   6       38.41       69.29     17.24 o 
  -1 -10   6      584.81      600.97     39.85 o 
   0 -10   6       63.01       74.97     17.28 o 
   1 -10   6      351.85      334.88     27.25 o 
   2 -10   6        1.32        5.31      6.12 o 
   3 -10   6      142.63      124.67     21.06 o 
   4 -10   6      217.20      214.92     29.13 o 
   5 -10   6        8.45       11.74     12.30 o 
  -6  -9   6       19.68       11.99     11.64 o 
  -5  -9   6       10.56        7.15     10.55 o 
  -4  -9   6       72.07       50.85     16.26 o 
  -3  -9   6      420.38      442.20     40.06 o 
  -2  -9   6       22.37        8.94      8.27 o 
  -1  -9   6      179.68      208.68     26.25 o 
   0  -9   6       27.21       25.44      6.70 o 
   1  -9   6       90.33      113.51     10.41 o 
   2  -9   6        6.40        9.95     11.51 o 
   3  -9   6      147.32      164.80     22.71 o 
   4  -9   6        9.16        8.87     10.16 o 
   5  -9   6       29.57       24.67     13.98 o 
   6  -9   6       38.52       54.99     18.58 o 
  -6  -8   6       23.34       40.55     15.91 o 
  -5  -8   6       90.55      101.99     22.40 o 
  -4  -8   6        5.52        1.40      7.11 o 
  -3  -8   6      814.62      715.86     43.18 o 
  -2  -8   6      234.77      214.18     26.64 o 
  -1  -8   6       60.80       75.01      9.62 o 
   0  -8   6      126.67      119.10     18.28 o 
   1  -8   6       14.97       15.17      5.61 o 
   2  -8   6      160.14      170.21     15.16 o 
   3  -8   6       54.05       24.25     10.44 o 
   4  -8   6       55.65       76.83     17.14 o 
   5  -8   6      133.48      159.92     26.01 o 
   6  -8   6       47.85       42.02     16.16 o 
  -7  -7   6        0.97       -4.35      9.25 o 
  -6  -7   6       92.42      105.39     22.12 o 
  -5  -7   6      494.57      511.07     43.53 o 
  -4  -7   6       34.08       44.90     13.81 o 
  -3  -7   6     1963.65     1804.21     68.31 o 
  -2  -7   6      252.05      237.97     14.41 o 
  -1  -7   6     2008.62     1929.20     42.13 o 
   0  -7   6     1240.35     1198.16     25.26 o 
   1  -7   6      803.42      744.30     25.79 o 
   2  -7   6       84.38       87.83     15.07 o 
   3  -7   6      251.60      222.14     24.88 o 
   4  -7   6        0.02       -0.67      7.29 o 
   5  -7   6        5.58       11.29     10.58 o 
   6  -7   6       25.83       13.14      9.95 o 
  -7  -6   6       41.65       33.47     14.97 o 
  -6  -6   6        7.98       14.79      9.85 o 
  -5  -6   6      432.78      450.75     39.22 o 
  -4  -6   6       16.18       20.64      9.92 o 
  -3  -6   6      247.69      222.44     14.60 o 
  -2  -6   6       82.13       75.21     13.81 o 
  -1  -6   6       74.71       73.53      9.11 o 
   0  -6   6      286.07      259.89     14.90 o 
   1  -6   6       82.14       65.98      8.89 o 
   2  -6   6      102.17      101.25     15.63 o 
   3  -6   6      624.55      648.43     35.57 o 
   4  -6   6       62.88       71.32     16.02 o 
   5  -6   6      273.86      295.39     32.17 o 
   6  -6   6       11.01       14.44     10.23 o 
   7  -6   6       37.64       36.84     15.67 o 
  -8  -5   6       30.08       62.53     18.54 o 
  -7  -5   6      144.61      135.67     24.25 o 
  -6  -5   6       35.70       28.88     11.95 o 
  -5  -5   6        0.44        4.98      7.89 o 
  -4  -5   6      368.52      369.81     17.91 o 
  -3  -5   6       13.00       17.93      5.45 o 
  -2  -5   6       86.10       70.97     13.18 o 
  -1  -5   6      423.27      422.54     17.20 o 
   0  -5   6        7.16       12.08      8.18 o 
   1  -5   6       22.51       21.16      5.22 o 
   2  -5   6      284.19      286.48     24.36 o 
   3  -5   6       13.71        7.54      6.69 o 
   4  -5   6      163.39      178.29     22.99 o 
   5  -5   6        7.42       -1.68      6.31 o 
   6  -5   6        1.99       12.13      9.53 o 
   7  -5   6       20.69       33.40     14.30 o 
  -8  -4   6       29.75       18.30     12.72 o 
  -7  -4   6       12.68       22.61     12.65 o 
  -6  -4   6      374.29      406.42     35.85 o 
  -5  -4   6        9.81       15.82      5.36 o 
  -4  -4   6     1296.71     1372.34     34.18 o 
  -3  -4   6      507.09      528.18     31.91 o 
  -2  -4   6      600.70      592.47     20.00 o 
  -1  -4   6     1369.12     1429.20     33.21 o 
   0  -4   6        0.19        3.12      2.69 o 
   1  -4   6      495.25      488.26     25.66 o 
   2  -4   6       45.56       34.70      9.22 o 
   3  -4   6      155.45      156.95     19.77 o 
   4  -4   6      110.99      114.99     18.05 o 
   5  -4   6        2.62        5.15      6.83 o 
   6  -4   6      124.41      153.83     23.69 o 
   7  -4   6        8.32       -3.15      9.04 o 
  -8  -3   6       46.23       50.47     16.68 o 
  -7  -3   6       92.18      108.37     20.15 o 
  -6  -3   6        9.97        3.46      4.54 o 
  -5  -3   6       18.28       31.26      6.80 o 
  -4  -3   6       10.44       18.99     10.53 o 
  -3  -3   6        0.43        1.75      3.18 o 
  -2  -3   6       60.90       62.33      7.54 o 
  -1  -3   6     1003.31     1100.67     28.14 o 
   0  -3   6      145.73      142.22     24.11 o 
   1  -3   6       50.01       51.38      9.95 o 
   2  -3   6        9.32       13.95      5.68 o 
   3  -3   6      398.72      390.12     25.41 o 
   4  -3   6        4.63       -3.65      4.28 o 
   5  -3   6       82.23       90.04     16.47 o 
   6  -3   6        9.52        5.36      5.77 o 
   7  -3   6       36.00       40.43     10.61 o 
  -7  -2   6        5.43        0.36      5.15 o 
  -6  -2   6       49.40       59.00      9.41 o 
  -5  -2   6      346.35      361.79     23.87 o 
  -4  -2   6       45.80       43.48      7.03 o 
  -3  -2   6      141.01      156.48     11.69 o 
  -2  -2   6        3.79       13.10      4.04 o 
  -1  -2   6      991.51     1140.01     27.74 o 
   0  -2   6      153.19      176.75      7.74 o 
   1  -2   6      531.37      548.12     17.46 o 
   2  -2   6       30.58       14.24      5.52 o 
   3  -2   6      274.82      307.98     15.81 o 
   4  -2   6       88.73       97.86     19.64 o 
   5  -2   6      244.88      255.36     19.98 o 
   6  -2   6       68.91       37.32     11.62 o 
   7  -2   6       28.24       33.75     14.93 o 
  -8  -1   6       93.03      126.28     21.80 o 
  -7  -1   6       76.98       96.94     17.63 o 
  -6  -1   6      109.58      128.31     20.35 o 
  -5  -1   6       23.88        9.98      5.98 o 
  -4  -1   6      251.19      217.31     13.85 o 
  -3  -1   6        5.81        2.71      2.93 o 
  -2  -1   6     1287.55     1396.14     36.70 o 
  -1  -1   6       67.86       88.50      8.71 o 
   0  -1   6     1652.57     1893.16     34.32 o 
   1  -1   6      408.20      443.14     22.41 o 
   2  -1   6        3.71        2.09      2.78 o 
   3  -1   6       48.30       40.91     21.45 o 
   4  -1   6      306.60      304.08     19.01 o 
   5  -1   6       39.68       40.38      8.68 o 
   6  -1   6       30.00       23.07      7.64 o 
   7  -1   6      146.57      142.22     17.32 o 
  -8   0   6       22.29       47.91     14.47 o 
  -7   0   6      131.38      152.42     22.26 o 
  -6   0   6      121.09      135.01     19.31 o 
  -5   0   6        2.33        2.15      3.55 o 
  -4   0   6      286.02      267.74     13.74 o 
  -3   0   6      336.65      306.27     13.46 o 
  -2   0   6       27.50       44.78      4.98 o 
  -1   0   6       23.04       29.18      4.41 o 
   0   0   6      321.13      328.91     13.10 o 
   1   0   6       36.55       44.35      6.41 o 
   2   0   6      703.42      710.37     22.34 o 
   3   0   6       82.47       60.54      8.51 o 
   4   0   6        6.18        5.70      4.47 o 
   5   0   6      189.49      188.98     16.95 o 
   6   0   6       24.46       36.96     16.56 o 
   7   0   6       48.47       42.76     17.70 o 
  -8   1   6       77.04      119.69     22.15 o 
  -7   1   6      132.85      192.94     25.59 o 
  -6   1   6        0.62       -6.17      5.78 o 
  -5   1   6      328.00      286.94     24.88 o 
  -4   1   6       12.99       12.19      4.71 o 
  -3   1   6      416.77      429.94     12.21 o 
  -2   1   6       30.45       28.07      3.79 o 
  -1   1   6     1759.38     1872.95     35.66 o 
   0   1   6      127.41      156.03     20.15 o 
   1   1   6     2154.19     2358.28     60.70 o 
   2   1   6       21.53       19.16      5.04 o 
   3   1   6        1.11        2.45      3.59 o 
   4   1   6       17.95       13.49      5.44 o 
   5   1   6       54.18       64.40     10.17 o 
   6   1   6        0.08       -2.80      8.87 o 
   7   1   6        0.73        2.84     11.67 o 
  -8   2   6       42.93       25.97     13.21 o 
  -7   2   6      315.46      260.86     29.48 o 
  -6   2   6      208.05      236.15     27.13 o 
  -5   2   6       65.97       60.39     12.86 o 
  -4   2   6        3.39       10.72      6.45 o 
  -3   2   6        0.93        1.44      2.15 o 
  -2   2   6      199.50      181.36     11.56 o 
  -1   2   6      838.84      846.53     23.08 o 
   1   2   6     1663.52     1725.16     37.57 o 
   2   2   6      261.27      327.97     15.73 o 
   3   2   6       25.06       23.75      6.00 o 
   4   2   6       18.71       20.52      6.00 o 
   5   2   6        9.45        9.95      9.64 o 
   6   2   6       52.09       44.83     15.84 o 
   7   2   6        0.16        5.50     12.93 o 
  -8   3   6      128.08       92.95     20.64 o 
  -7   3   6       56.53       44.06     13.35 o 
  -6   3   6        5.41        4.87      7.22 o 
  -5   3   6       16.53       17.28      7.75 o 
  -4   3   6       31.26       34.07      6.58 o 
  -3   3   6       12.98       11.23      4.03 o 
  -2   3   6       36.10       32.05      5.87 o 
  -1   3   6      112.33      103.60     13.42 o 
   0   3   6      356.85      309.62     14.50 o 
   1   3   6        6.47        8.14      4.61 o 
   2   3   6       64.44       84.76      9.95 o 
   3   3   6      304.07      300.11     16.94 o 
   4   3   6      330.63      263.18     31.86 o 
   5   3   6      394.38      352.16     38.34 o 
   6   3   6       26.92        9.32     12.16 o 
  -8   4   6       21.91       21.41     12.86 o 
  -7   4   6        4.46        8.87      9.29 o 
  -6   4   6      181.24      175.24     23.59 o 
  -5   4   6        0.02        3.47      5.82 o 
  -4   4   6        2.17        6.39      3.92 o 
  -3   4   6        2.79        0.90      4.89 o 
  -2   4   6       40.70       35.97      6.48 o 
  -1   4   6       63.75       76.24     19.84 o 
   0   4   6      356.47      374.91     16.66 o 
   1   4   6       49.85       63.84      8.51 o 
   2   4   6      108.17      104.69     10.98 o 
   3   4   6       24.43       17.94     10.76 o 
   4   4   6       21.53       27.97     13.91 o 
   5   4   6        4.37       11.92     11.18 o 
   6   4   6       24.40        9.85     13.11 o 
  -8   5   6        5.63        8.83     12.34 o 
  -7   5   6      206.29      199.39     28.49 o 
  -6   5   6      214.60      216.18     26.57 o 
  -5   5   6      107.37      120.51     19.38 o 
  -4   5   6      347.52      370.47     18.87 o 
  -3   5   6       38.65       33.59      6.97 o 
  -2   5   6       14.98       15.74      5.43 o 
  -1   5   6      146.06      158.29     20.07 o 
   0   5   6       99.75      103.99     10.94 o 
   1   5   6       44.71       42.97     12.00 o 
   2   5   6       63.30       38.48     13.42 o 
   3   5   6        0.12       -3.50      6.48 o 
   4   5   6      152.79      129.01     25.27 o 
   5   5   6       24.88        7.36     12.58 o 
   6   5   6        7.75       -3.01     11.99 o 
  -7   6   6        0.02        8.48      7.78 o 
  -6   6   6        7.20       10.37      8.17 o 
  -5   6   6       14.61       15.78      6.31 o 
  -4   6   6        2.16        4.28      4.96 o 
  -3   6   6       39.44       33.58      7.27 o 
  -2   6   6       96.35      101.07     11.52 o 
  -1   6   6        1.49       -3.00      5.63 o 
   0   6   6      388.66      385.37     18.52 o 
   1   6   6      160.78      191.57     27.58 o 
   2   6   6       24.31       30.11     12.72 o 
   3   6   6      397.94      413.04     41.71 o 
   4   6   6        2.08       10.48     11.08 o 
  -7   7   6      279.69      267.63     34.28 o 
  -6   7   6        0.66        5.05      7.22 o 
  -5   7   6      736.01      637.60     28.33 o 
  -4   7   6       22.01       34.30      8.44 o 
  -3   7   6      331.71      339.85     21.22 o 
  -2   7   6       26.34       13.51      5.52 o 
  -1   7   6      127.57      145.60     13.64 o 
   0   7   6       22.08       27.20     12.09 o 
   1   7   6       39.40       64.98     17.73 o 
   2   7   6       23.64       32.98     14.26 o 
   3   7   6      171.38      183.83     30.46 o 
   4   7   6      547.60      487.73     49.94 o 
   5   7   6      131.79      139.56     29.58 o 
  -6   8   6       91.43      107.98     15.70 o 
  -5   8   6        9.86        8.24      6.47 o 
  -4   8   6       90.97       86.47     12.65 o 
  -3   8   6        6.47        8.66      5.62 o 
  -2   8   6      203.10      204.76     31.14 o 
  -1   8   6       45.77       33.19     14.33 o 
   0   8   6      100.58       94.91     21.31 o 
   1   8   6      463.61      369.76     40.06 o 
   2   8   6       14.29        9.81     12.20 o 
   4   8   6        1.47       -2.35     12.48 o 
  -6   9   6       47.35       47.37     12.47 o 
  -5   9   6       23.90       33.77     10.13 o 
  -4   9   6       46.27       37.08      9.51 o 
  -3   9   6       92.42       91.31     43.76 o 
  -2   9   6      113.29      139.56     26.25 o 
  -1   9   6       17.88        8.41     10.16 o 
   0   9   6      220.33      228.13     33.89 o 
   1   9   6       10.94       19.10     14.09 o 
   2   9   6       54.40       46.44     18.89 o 
   3   9   6      126.63      159.47     32.03 o 
  -5  10   6        1.13       10.98      8.47 o 
  -4  10   6       11.81        6.14      7.08 o 
  -3  10   6       73.30      103.01     23.69 o 
  -2  10   6       17.86       18.33     13.91 o 
  -1  10   6      185.74      187.51     31.54 o 
   0  10   6        2.06        6.69     12.55 o 
   1  10   6        5.25       10.16     12.93 o 
   2  10   6       65.82       67.92     22.85 o 
  -3  11   6        2.57       -1.44     11.46 o 
  -2  11   6       80.51      124.35     28.00 o 
  -1  11   6        4.57       11.22     13.25 o 
   0  11   6       18.00        4.10     13.11 o 
   1  11   6        5.36        5.22     14.26 o 
   0 -13   7      214.20      355.42     39.88 o 
  -3 -12   7      112.82      134.83     27.79 o 
  -2 -12   7      154.91      186.46     30.04 o 
  -1 -12   7        8.16        2.28     10.76 o 
   0 -12   7       48.74       68.45     18.72 o 
   1 -12   7        7.36       13.42     12.34 o 
   3 -12   7      125.87       99.96     21.66 o 
  -4 -11   7       13.31       14.83     14.19 o 
  -3 -11   7        3.42        9.53     11.36 o 
  -2 -11   7      139.64      123.72     24.50 o 
  -1 -11   7       26.07       11.78     10.76 o 
   0 -11   7       60.67       75.67     19.14 o 
   1 -11   7       62.06       86.18     19.98 o 
   2 -11   7        3.19        7.93     10.51 o 
   3 -11   7       38.72       67.40     17.73 o 
   4 -11   7        0.22       12.09     11.88 o 
  -5 -10   7        4.94        3.82     11.78 o 
  -4 -10   7      191.14      184.14     31.40 o 
  -3 -10   7       43.46       25.80     12.93 o 
  -2 -10   7       78.40       61.54     16.30 o 
  -1 -10   7       32.30       28.14     12.34 o 
   0 -10   7        1.41        4.28      8.59 o 
   1 -10   7       61.19       57.66     10.47 o 
   2 -10   7      142.97      123.77     14.83 o 
   3 -10   7       98.56      111.31     20.85 o 
   4 -10   7       73.19       81.10     19.66 o 
   5 -10   7       95.27      111.66     24.64 o 
  -6  -9   7      296.49      331.59     42.13 o 
  -5  -9   7        0.64       -5.26      8.03 o 
  -4  -9   7      266.08      324.41     37.99 o 
  -3  -9   7        1.33        1.30      8.13 o 
  -2  -9   7      311.86      298.29     33.09 o 
  -1  -9   7        6.29        4.91      8.03 o 
   0  -9   7      263.23      273.68     24.87 o 
   1  -9   7       38.30       39.04      8.65 o 
   2  -9   7        0.01        2.66      7.11 o 
   3  -9   7       15.51       33.02     12.62 o 
   5  -9   7        7.33       -1.75     10.34 o 
  -6  -8   7       17.25       11.71     10.65 o 
  -5  -8   7       16.94       23.97     11.85 o 
  -4  -8   7      267.13      274.81     33.75 o 
  -3  -8   7      335.33      263.39     31.61 o 
  -2  -8   7      622.87      580.36     38.03 o 
  -1  -8   7     1693.21     1609.56     40.61 o 
   0  -8   7      108.43      108.17     15.65 o 
   1  -8   7      392.93      388.85     31.11 o 
   2  -8   7        8.12       15.81      8.73 o 
   3  -8   7       14.79        3.40      7.85 o 
   4  -8   7        0.39        6.59      9.01 o 
   5  -8   7        0.28        9.15     10.72 o 
   6  -8   7       23.84       16.61     12.97 o 
  -7  -7   7      320.90      242.46     34.31 o 
  -6  -7   7       44.25       76.23     19.49 o 
  -5  -7   7      353.96      333.03     36.45 o 
  -4  -7   7       43.19       54.60     15.74 o 
  -3  -7   7       26.26       33.47     11.99 o 
  -2  -7   7        1.86        2.86      3.93 o 
  -1  -7   7      260.51      274.56     17.65 o 
   0  -7   7      224.28      241.54     23.03 o 
   1  -7   7      382.86      381.12     22.97 o 
   2  -7   7      717.03      730.51     38.06 o 
   3  -7   7      317.32      267.87     28.25 o 
   4  -7   7      208.17      235.66     29.13 o 
   5  -7   7       70.11      103.11     21.06 o 
   6  -7   7        5.06        6.83      9.39 o 
  -7  -6   7        0.03        8.31     10.06 o 
  -6  -6   7       66.38       70.62     17.63 o 
  -5  -6   7        3.45        5.64      7.47 o 
  -4  -6   7        5.19       -1.61      5.33 o 
  -3  -6   7      258.02      270.10     17.05 o 
  -2  -6   7      267.11      266.56     36.33 o 
  -1  -6   7      711.20      715.22     27.28 o 
   0  -6   7        2.18        4.86      4.21 o 
   1  -6   7      460.40      426.30     19.90 o 
   2  -6   7      574.28      545.14     32.00 o 
   3  -6   7       70.67       63.75     14.44 o 
   4  -6   7      302.66      300.82     30.84 o 
   5  -6   7       32.34       24.78     11.15 o 
   6  -6   7      101.58      105.78     22.05 o 
  -7  -5   7        6.84        8.69     10.13 o 
  -6  -5   7       62.24      108.61     21.48 o 
  -5  -5   7       28.06       25.97     10.72 o 
  -4  -5   7        0.05        3.25      4.04 o 
  -3  -5   7       44.75       51.40     15.23 o 
  -2  -5   7      115.67      102.56     10.99 o 
  -1  -5   7       15.08       16.17      5.07 o 
   0  -5   7      242.45      224.32     15.87 o 
   1  -5   7       42.22       50.51      8.31 o 
   2  -5   7      333.43      304.81     26.18 o 
   3  -5   7       69.84       53.80     13.25 o 
   4  -5   7        0.21       -0.39      5.15 o 
   5  -5   7        2.72       -0.25      5.89 o 
   6  -5   7       13.58       15.56     10.58 o 
  -8  -4   7      108.65       98.38     22.54 o 
  -7  -4   7       18.02       25.37     12.44 o 
  -6  -4   7       15.61       18.93     10.37 o 
  -5  -4   7      124.96      124.53     19.87 o 
  -4  -4   7        0.57        2.22      4.06 o 
  -3  -4   7      375.98      367.75     39.04 o 
  -2  -4   7      651.73      669.48     22.78 o 
  -1  -4   7       21.87       13.47      4.62 o 
   0  -4   7     1223.48     1256.29     35.98 o 
   1  -4   7      575.27      593.65     30.56 o 
   2  -4   7      174.21      181.06     20.43 o 
   3  -4   7      504.70      543.63     32.45 o 
   4  -4   7       49.82       64.21     14.26 o 
   5  -4   7       36.60       23.13     10.69 o 
   6  -4   7        0.69        4.18      6.38 o 
   7  -4   7       13.34       14.55     13.63 o 
  -7  -3   7        5.53        8.24      9.04 o 
  -6  -3   7       10.96       16.32      6.44 o 
  -5  -3   7       22.84       15.50      5.80 o 
  -4  -3   7      152.10      171.73     14.20 o 
  -3  -3   7      326.40      345.14     38.94 o 
  -2  -3   7        2.84        4.14      3.27 o 
  -1  -3   7       48.52       34.38      6.26 o 
   0  -3   7       96.72      105.03     10.72 o 
   1  -3   7     1895.12     1888.95     55.43 o 
   2  -3   7      201.50      199.17     13.84 o 
   3  -3   7      787.39      800.48     26.94 o 
   4  -3   7      266.61      283.55     38.04 o 
   5  -3   7      106.32      113.38     32.51 o 
   6  -3   7       15.89       14.61     11.04 o 
   7  -3   7        3.74        7.05      7.77 o 
  -7  -2   7       28.57       22.31     10.04 o 
  -6  -2   7       23.98       26.38      7.37 o 
  -5  -2   7      194.65      226.89     16.43 o 
  -4  -2   7        2.64        0.71      3.53 o 
  -3  -2   7       84.77       92.33     10.12 o 
  -2  -2   7       78.36       84.38      9.33 o 
  -1  -2   7       59.92       52.20      7.50 o 
   0  -2   7      502.30      568.15     22.78 o 
   1  -2   7      253.11      311.58     28.97 o 
   2  -2   7      142.61      155.79     12.66 o 
   3  -2   7      117.71      144.78     13.58 o 
   4  -2   7      112.94      112.80     12.86 o 
   5  -2   7       20.21       20.52      7.86 o 
   6  -2   7       11.70        5.83     11.83 o 
   7  -2   7        5.79        8.67      7.67 o 
  -8  -1   7       80.40       88.60     19.28 o 
  -7  -1   7       84.45      127.22     20.68 o 
  -6  -1   7        0.98       -3.88      3.88 o 
  -5  -1   7      835.35      857.36     27.51 o 
  -4  -1   7      140.62      136.17     11.95 o 
  -3  -1   7      366.70      432.73     17.57 o 
  -2  -1   7       38.28       40.61      6.39 o 
  -1  -1   7       42.62       52.27      7.33 o 
   0  -1   7      917.70     1047.74     32.96 o 
   1  -1   7      103.36      110.70     10.08 o 
   2  -1   7      883.30      435.68     25.30 o 
   3  -1   7      116.79       99.72     11.32 o 
   4  -1   7      270.46      351.69     21.09 o 
   5  -1   7       80.42       68.83     16.28 o 
   6  -1   7        2.92        8.31      6.61 o 
   7  -1   7        3.89       10.97     13.42 o 
  -8   0   7        7.09       15.35     11.46 o 
  -7   0   7      102.12       99.12     19.21 o 
  -6   0   7      148.24      157.68     21.31 o 
  -5   0   7      193.38      182.54     22.62 o 
  -4   0   7       75.48       80.14      9.13 o 
  -3   0   7       10.03       16.49      4.58 o 
  -2   0   7        2.50       -1.69      2.13 o 
  -1   0   7      729.86      712.41     19.47 o 
   0   0   7      111.79      106.93      9.52 o 
   1   0   7      383.32      408.91     18.94 o 
   2   0   7       89.27       83.48     15.35 o 
   3   0   7       34.24       33.96      7.09 o 
   4   0   7      439.79      434.86     21.02 o 
   5   0   7      122.59      138.06     14.94 o 
   6   0   7       47.75       56.95     11.20 o 
   7   0   7        0.43       -2.00     11.18 o 
  -8   1   7        0.40       -1.72      9.32 o 
  -7   1   7      583.88      565.96     37.75 o 
  -6   1   7      144.44      187.30     23.73 o 
  -5   1   7       58.02       56.22     12.72 o 
  -4   1   7      249.78      235.10     13.40 o 
  -3   1   7      127.46      114.05     10.24 o 
  -2   1   7       81.17       91.77     15.04 o 
  -1   1   7        3.65        6.66      3.43 o 
   0   1   7      281.82      304.98     31.37 o 
   1   1   7      244.32      252.30     14.45 o 
   2   1   7        0.30        0.22      3.77 o 
   3   1   7      677.33      653.05     24.71 o 
   4   1   7       30.13       36.91      7.97 o 
   5   1   7      199.24      196.18     17.86 o 
   6   1   7        1.95        5.19     10.30 o 
  -8   2   7        0.46        6.73     10.23 o 
  -7   2   7     1576.88     1754.40     69.50 o 
  -6   2   7        0.27       -1.65      5.68 o 
  -5   2   7     1236.78     1126.87     47.53 o 
  -4   2   7      520.97      459.98     18.75 o 
  -3   2   7       36.71       35.64      6.12 o 
  -2   2   7      279.63      299.57     14.03 o 
  -1   2   7      138.83      125.55     23.80 o 
   0   2   7      187.01      202.15     13.78 o 
   1   2   7       19.50       32.01      6.46 o 
   2   2   7      475.13      492.36     28.76 o 
   3   2   7      686.26      692.31     30.39 o 
   4   2   7      596.38      643.39     33.07 o 
   5   2   7       20.44       27.65     13.91 o 
   6   2   7      125.83      132.83     26.39 o 
  -8   3   7        1.78        4.70      9.88 o 
  -7   3   7      121.43      103.36     20.50 o 
  -6   3   7       62.76       68.27     16.33 o 
  -5   3   7       82.08       77.21     15.14 o 
  -4   3   7      749.78      681.69     49.26 o 
  -3   3   7       73.76       68.48      8.70 o 
  -2   3   7      577.86      557.25     20.65 o 
  -1   3   7      662.16      643.79     22.24 o 
   0   3   7      128.04      116.01     22.66 o 
   1   3   7      239.55      274.86     21.64 o 
   2   3   7        0.98        4.05      4.10 o 
   3   3   7       51.00       55.00      9.18 o 
   4   3   7        8.97        9.39     10.02 o 
   5   3   7        0.14       -9.88      8.45 o 
   6   3   7       63.49       35.36     17.38 o 
  -8   4   7       54.83       82.26     21.13 o 
  -7   4   7        3.62        9.74     10.51 o 
  -6   4   7       44.19       38.87     12.97 o 
  -5   4   7       69.68       55.87     13.11 o 
  -4   4   7      100.01       40.83     36.56 o 
  -2   4   7        7.77        7.28      4.09 o 
  -1   4   7      343.16      357.68     17.04 o 
   0   4   7      617.38      623.03     23.05 o 
   1   4   7       31.70       37.03      7.40 o 
   2   4   7        0.24        2.37      4.01 o 
   3   4   7       34.13       15.77     11.71 o 
   4   4   7        6.40       15.18     11.85 o 
   5   4   7       15.73        4.35     12.34 o 
   6   4   7       14.16        0.21     11.88 o 
  -7   5   7       38.68       23.94     12.58 o 
  -6   5   7      161.95      147.45     22.99 o 
  -5   5   7      337.83      358.69     22.51 o 
  -4   5   7        2.16       -1.27      3.68 o 
  -3   5   7     1086.66     1064.59     44.93 o 
  -2   5   7      154.91      152.92     14.00 o 
  -1   5   7      388.27      369.98     18.25 o 
   0   5   7      158.30      180.90     14.92 o 
   1   5   7       17.40       16.41     13.21 o 
   2   5   7      160.07      153.16     25.06 o 
   3   5   7       24.96       21.27     12.90 o 
   4   5   7      193.04      164.48     30.18 o 
   5   5   7       44.28       47.10     18.23 o 
  -7   6   7       10.11       22.47     10.83 o 
  -6   6   7      100.43       76.65     17.49 o 
  -5   6   7       31.51       19.81      7.42 o 
  -4   6   7      222.66      198.52     21.55 o 
  -3   6   7       17.51        6.70      4.77 o 
  -2   6   7      240.38      196.39     16.47 o 
  -1   6   7      169.02      161.07     14.55 o 
   0   6   7       62.84       57.18     10.06 o 
   1   6   7      292.61      355.46     37.01 o 
   2   6   7        4.44        7.29     10.83 o 
   3   6   7       23.82       47.70     17.31 o 
   4   6   7        1.22       -1.72     10.30 o 
   5   6   7        0.16       -5.33     10.58 o 
  -7   7   7       58.81      104.97     22.29 o 
  -6   7   7       64.78      115.42     15.91 o 
  -5   7   7       22.68       14.42      9.64 o 
  -4   7   7        0.11        1.85      5.11 o 
  -3   7   7       56.38       52.37      9.63 o 
  -2   7   7       60.79       85.40     11.70 o 
  -1   7   7       83.72       66.49     10.47 o 
   0   7   7       63.63       57.27     17.14 o 
   1   7   7       30.02       26.64     13.35 o 
   2   7   7      180.59      181.90     29.20 o 
   3   7   7        2.37        7.89     13.18 o 
   4   7   7       39.41       36.84     18.75 o 
  -6   8   7       38.52       35.29     10.80 o 
  -5   8   7       17.33       18.97      7.85 o 
  -4   8   7        8.01       12.08     11.32 o 
  -3   8   7       59.73       43.53      9.60 o 
  -2   8   7        0.00       -1.01      5.04 o 
  -1   8   7       31.78       34.42     14.54 o 
   0   8   7      233.99      229.64     32.42 o 
   1   8   7       10.51       12.30     12.34 o 
   2   8   7      255.25      291.74     39.71 o 
   3   8   7       42.77       36.73     18.54 o 
  -5   9   7        0.03        7.09      7.35 o 
  -4   9   7        9.35       12.76      7.28 o 
  -3   9   7       15.19        9.36     11.88 o 
  -2   9   7      126.84      121.20     25.09 o 
  -1   9   7       37.40       34.49     15.84 o 
   0   9   7        0.60       17.07     13.07 o 
   1   9   7      123.09      142.75     28.42 o 
   2   9   7       11.21       13.98     16.16 o 
  -4  10   7        0.08      -10.09     10.02 o 
  -3  10   7      294.23      367.23     43.60 o 
  -2  10   7       11.97       -3.93     10.13 o 
  -1  10   7       17.36       19.28     14.19 o 
   0  10   7       10.52       14.65     13.67 o 
   1  10   7       73.40      104.62     26.50 o 
  -2 -12   8       75.54      110.82     25.13 o 
  -1 -12   8        8.56        9.04     11.95 o 
   0 -12   8      194.52      219.58     31.86 o 
   1 -12   8        3.81        2.28     11.11 o 
  -4 -11   8        3.60        4.98     12.09 o 
  -3 -11   8      129.49      129.64     26.78 o 
  -2 -11   8       21.45       44.06     14.83 o 
  -1 -11   8      119.20      115.34     24.11 o 
   0 -11   8       60.99       52.40     16.93 o 
   1 -11   8       69.00       76.19     19.31 o 
   2 -11   8      177.10      170.02     24.88 o 
   3 -11   8       29.15       40.02     15.67 o 
  -5 -10   8       64.29       52.64     20.50 o 
  -4 -10   8        5.15        9.46     11.74 o 
  -3 -10   8       36.24       44.37     16.61 o 
  -2 -10   8       63.53       65.08     17.94 o 
  -1 -10   8       18.29       15.25     10.83 o 
   0 -10   8       31.02       27.13     12.62 o 
   1 -10   8       57.33       51.17     18.49 o 
   2 -10   8        6.34        4.63      8.80 o 
   3 -10   8       26.26       45.04     15.21 o 
   4 -10   8       32.33       19.07     13.04 o 
  -5  -9   8      294.93      314.00     40.66 o 
  -4  -9   8       70.43       64.38     18.01 o 
  -3  -9   8      156.64      185.86     28.91 o 
  -2  -9   8      234.39      218.81     29.86 o 
  -1  -9   8        6.31       -5.82      8.24 o 
   0  -9   8      472.22      512.67     24.32 o 
   1  -9   8       33.38       46.48      9.62 o 
   2  -9   8      679.04      612.29     37.57 o 
   3  -9   8        3.69       17.49     11.39 o 
   4  -9   8      199.35      187.16     28.63 o 
   5  -9   8       10.51        5.08     12.02 o 
  -6  -8   8      161.18      241.69     35.47 o 
  -5  -8   8        0.28        0.21      8.66 o 
  -4  -8   8       94.34       59.72     16.79 o 
  -3  -8   8        0.29        5.01      7.82 o 
  -2  -8   8       60.28       31.51     12.34 o 
  -1  -8   8     1071.56     1103.10     34.72 o 
   0  -8   8      180.59      196.92     17.25 o 
   1  -8   8     2484.52     2520.04     57.45 o 
   2  -8   8       70.58       63.51     14.76 o 
   4  -8   8        6.48        9.64     10.23 o 
   5  -8   8      103.99      130.45     25.83 o 
  -6  -7   8      115.07      143.70     26.57 o 
  -5  -7   8       15.25        9.81     10.06 o 
  -4  -7   8       50.10       55.06     15.70 o 
  -3  -7   8       51.31       63.68     15.74 o 
  -2  -7   8        8.41       15.91      6.03 o 
  -1  -7   8       29.23       25.55      7.17 o 
   0  -7   8        4.10       -1.08      6.38 o 
   1  -7   8      144.52      164.52     16.00 o 
   2  -7   8       89.86       80.30     15.77 o 
   3  -7   8        8.24       10.51      8.76 o 
   4  -7   8      149.07      191.71     27.48 o 
   5  -7   8        2.15        4.31     10.83 o 
  -7  -6   8        0.03        6.69     10.51 o 
  -6  -6   8        0.68       -1.79      7.22 o 
  -5  -6   8       52.30       77.46     18.15 o 
  -4  -6   8      444.00      385.74     36.10 o 
  -3  -6   8       11.84        8.05      4.95 o 
  -2  -6   8        2.20        2.60      4.34 o 
  -1  -6   8        2.97        6.84      4.59 o 
   0  -6   8      881.47      905.75     30.32 o 
   1  -6   8       59.49       47.62      8.94 o 
   2  -6   8      250.43      203.28     23.59 o 
   3  -6   8      238.68      262.27     28.84 o 
   4  -6   8        1.95        9.15      9.43 o 
   5  -6   8       22.55       32.38     12.93 o 
   6  -6   8       21.83       35.36     14.05 o 
  -7  -5   8       76.29      123.26     24.43 o 
  -6  -5   8      171.73      175.14     26.64 o 
  -5  -5   8        9.10       22.22     10.90 o 
  -4  -5   8      245.86      184.83     15.76 o 
  -3  -5   8        2.70       -0.25      3.79 o 
  -2  -5   8      360.16      355.03     19.06 o 
  -1  -5   8      363.73      385.48     18.76 o 
   0  -5   8      952.56      933.10     30.18 o 
   1  -5   8      207.72      245.86     24.46 o 
   2  -5   8       34.72       49.14     12.51 o 
   3  -5   8       77.96       80.75     16.30 o 
   4  -5   8       73.97       74.62     16.68 o 
   5  -5   8        9.22       10.44      8.62 o 
   6  -5   8        1.74       -8.76      9.15 o 
  -7  -4   8       87.84       84.19     19.73 o 
  -6  -4   8      293.93      319.53     33.51 o 
  -5  -4   8       94.30       97.32     12.16 o 
  -4  -4   8       77.86       60.08      9.28 o 
  -3  -4   8      127.93      101.27     11.46 o 
  -2  -4   8      122.76      125.24     12.64 o 
  -1  -4   8      346.75      368.43     18.10 o 
   0  -4   8       58.88       46.30     10.09 o 
   1  -4   8      111.53      100.48     16.40 o 
   2  -4   8      328.99      312.17     28.00 o 
   3  -4   8       54.70       63.40     13.95 o 
   4  -4   8       77.80       82.25     21.69 o 
   5  -4   8       81.14       76.23     12.76 o 
   6  -4   8        1.01        5.25      6.97 o 
  -7  -3   8      156.43      153.30     23.80 o 
  -6  -3   8      191.29      170.27     16.32 o 
  -5  -3   8      140.47      127.36     13.38 o 
  -4  -3   8      138.29      101.61     13.58 o 
  -3  -3   8       65.34       82.13     10.37 o 
  -2  -3   8      338.28      349.17     17.10 o 
  -1  -3   8      910.07      999.56     29.98 o 
   0  -3   8      230.42      182.95     20.36 o 
   1  -3   8      338.62      350.55     24.99 o 
   2  -3   8        0.15        2.47      3.53 o 
   3  -3   8      255.77      246.32     25.52 o 
   4  -3   8       11.09       14.74      6.09 o 
   5  -3   8      241.66      207.43     19.22 o 
   6  -3   8       37.06       40.15     10.78 o 
  -7  -2   8        9.27        3.26      8.76 o 
  -6  -2   8      288.27      292.51     19.96 o 
  -5  -2   8        8.62        5.86      4.49 o 
  -4  -2   8      667.38      642.03     45.04 o 
  -3  -2   8      129.33      140.96     13.06 o 
  -2  -2   8      333.24      266.88     16.81 o 
  -1  -2   8      913.04      928.28     46.39 o 
   0  -2   8       32.15       35.92      9.74 o 
   1  -2   8      218.29      222.35     22.26 o 
   2  -2   8       10.94        4.18      8.48 o 
   3  -2   8       58.53       52.95      9.06 o 
   4  -2   8       11.85        8.20      5.47 o 
   5  -2   8      170.01      154.11     16.83 o 
   6  -2   8       32.33       22.41     17.05 o 
  -8  -1   8      166.81      260.09     32.28 o 
  -7  -1   8        1.67       14.65     10.69 o 
  -6  -1   8       83.34       93.47     16.61 o 
  -5  -1   8       51.49       54.59      8.76 o 
  -4  -1   8        1.67       -0.95      3.43 o 
  -3  -1   8      265.48      276.71     15.63 o 
  -2  -1   8      345.07      317.81     27.00 o 
  -1  -1   8      517.32      525.97     28.91 o 
   0  -1   8      531.52      554.50     29.86 o 
   1  -1   8       42.71       47.55      7.38 o 
   2  -1   8       12.29        8.37      4.22 o 
   3  -1   8      257.82      274.14     18.50 o 
   4  -1   8       23.33       31.90      7.97 o 
   5  -1   8       50.63       61.45     21.99 o 
   6  -1   8        9.82        9.33      8.99 o 
  -8   0   8      283.95      325.60     35.92 o 
  -7   0   8       50.49       58.78     16.54 o 
  -6   0   8       92.80       81.00     16.33 o 
  -5   0   8       37.94       56.95     13.91 o 
  -4   0   8        1.28       -3.33      3.31 o 
  -3   0   8        0.20       -0.81      3.01 o 
  -2   0   8      135.66      131.35     12.02 o 
  -1   0   8       11.60       10.16      5.85 o 
   0   0   8      390.32      410.47     16.95 o 
   1   0   8        7.47       17.50      5.36 o 
   2   0   8      296.30      313.26     26.01 o 
   3   0   8        0.32       -1.01      4.24 o 
   4   0   8       69.64       86.25     11.98 o 
   5   0   8       29.05       32.44     18.35 o 
   6   0   8        3.33       29.41     14.69 o 
  -8   1   8      169.92      179.90     27.86 o 
  -7   1   8      545.19      601.46     41.36 o 
  -6   1   8      243.83      197.46     25.13 o 
  -5   1   8     2413.74     2347.42     75.07 o 
  -4   1   8      144.30      143.49     19.45 o 
  -3   1   8      838.09      781.56     71.45 o 
  -2   1   8       16.39       20.19      8.17 o 
  -1   1   8      109.66       82.82     13.84 o 
   0   1   8        3.38        5.66      3.87 o 
   1   1   8       87.96       96.64     12.00 o 
   2   1   8       23.58       20.81      8.18 o 
   3   1   8        0.20        2.02      4.68 o 
   4   1   8       16.37       14.26      6.61 o 
   5   1   8       23.13       14.40     12.30 o 
   6   1   8        3.18        2.87     11.46 o 
  -8   2   8       19.78       16.89     12.51 o 
  -7   2   8        1.02       -2.31      8.41 o 
  -6   2   8       14.87       28.42     11.22 o 
  -5   2   8      643.83      539.92     33.89 o 
  -4   2   8        6.67        7.47      7.01 o 
  -3   2   8      549.83      564.94     32.00 o 
  -2   2   8      139.73      124.42     17.17 o 
  -1   2   8       20.33       20.69      5.34 o 
   0   2   8      434.25      426.40     18.83 o 
   1   2   8       78.25       50.56      8.41 o 
   2   2   8       36.34       36.25      7.68 o 
   3   2   8       17.43       12.20      6.10 o 
   4   2   8       20.71       12.41     10.90 o 
   5   2   8       17.41       27.90     15.21 o 
   6   2   8       70.37       59.44     20.85 o 
  -8   3   8       17.09       10.62     11.57 o 
  -7   3   8       49.51       79.38     19.42 o 
  -6   3   8      140.72      133.60     21.59 o 
  -5   3   8      197.24      163.57     21.98 o 
  -4   3   8      113.26      109.00     17.52 o 
  -3   3   8      730.76      699.98     35.75 o 
  -2   3   8      422.96      457.36     19.51 o 
  -1   3   8      160.63      137.97     12.88 o 
   1   3   8       11.22       17.59     12.32 o 
   2   3   8      207.34      249.72     18.47 o 
   3   3   8       44.68       48.45      9.66 o 
   4   3   8       83.59       47.53     16.82 o 
   5   3   8        0.68       18.75     13.11 o 
  -7   4   8       87.93       94.88     20.33 o 
  -6   4   8        0.97       -0.14      6.48 o 
  -5   4   8       19.08       21.80      9.50 o 
  -4   4   8      110.00      123.75     19.14 o 
  -3   4   8       10.68       12.69      5.10 o 
  -2   4   8      721.00      712.82     25.84 o 
  -1   4   8       31.93       28.63      6.86 o 
   0   4   8       60.30       68.55     10.05 o 
   1   4   8      327.39      359.29     34.01 o 
   2   4   8      111.85      118.15     13.61 o 
   3   4   8       92.90       85.83     20.50 o 
   4   4   8       65.76       63.61     19.03 o 
   5   4   8        1.20       12.06     13.56 o 
  -7   5   8        6.37        3.72      7.96 o 
  -6   5   8       13.85       18.23      9.74 o 
  -5   5   8       14.85       20.19      9.32 o 
  -4   5   8      271.69      277.41     27.76 o 
  -3   5   8        4.88        1.78      4.16 o 
  -2   5   8      244.10      248.68     28.74 o 
  -1   5   8      768.83      823.33     29.07 o 
   0   5   8       28.15       31.94      7.59 o 
   1   5   8      325.46      337.83     35.33 o 
   2   5   8        0.55        5.82     10.37 o 
   3   5   8        4.98        1.47     11.25 o 
   4   5   8        1.28        2.35     10.76 o 
   5   5   8       67.94       76.55     23.90 o 
  -7   6   8        1.41       -4.17      7.99 o 
  -6   6   8        5.90       15.63      9.53 o 
  -5   6   8       75.67      101.37     13.93 o 
  -4   6   8       53.98       35.90     10.09 o 
  -3   6   8      716.00      676.87     27.41 o 
  -2   6   8       37.69       28.41      7.62 o 
  -1   6   8      448.78      421.52     33.37 o 
   0   6   8      182.18      137.46     23.73 o 
   1   6   8      105.95      112.26     23.41 o 
   2   6   8       78.17       84.12     21.62 o 
   3   6   8        3.91        4.70     11.43 o 
   4   6   8        1.90       -5.47     11.60 o 
  -5   7   8        0.52       -1.66      5.90 o 
  -4   7   8      439.43      501.68     25.44 o 
  -3   7   8       43.98       23.39      9.50 o 
  -2   7   8      185.43      166.39     16.54 o 
  -1   7   8       31.28        2.84     10.02 o 
   0   7   8        0.35        4.73      9.46 o 
   1   7   8        0.92        3.19     11.22 o 
   2   7   8        5.85       17.49     14.26 o 
   3   7   8        0.71       19.10     15.28 o 
  -5   8   8       13.01       12.00     11.53 o 
  -4   8   8      158.55      172.10     19.31 o 
  -3   8   8       37.53       32.21     12.41 o 
  -2   8   8      194.02      216.60     31.86 o 
  -1   8   8        0.51        0.88     10.55 o 
   0   8   8      146.04      154.81     27.65 o 
   1   8   8        1.86        9.11     12.62 o 
   2   8   8       35.72       43.88     19.03 o 
  -4   9   8       19.09       10.61      7.92 o 
  -3   9   8       75.05       72.87     20.71 o 
  -2   9   8       14.26       15.70     12.97 o 
  -1   9   8       25.80       23.34     15.28 o 
   0   9   8       87.90       73.53     21.73 o 
   1   9   8       79.42       53.62     20.78 o 
  -2  10   8       57.68       57.02     21.13 o 
  -1  10   8      204.55      323.49     43.04 o 
  -1 -12   9        9.81       11.71     12.06 o 
   0 -12   9        4.98       -2.38     10.76 o 
  -3 -11   9       29.24       25.97     15.42 o 
  -2 -11   9      111.90      120.18     26.11 o 
  -1 -11   9       26.54        3.15     10.72 o 
   0 -11   9      197.08      225.82     33.96 o 
   1 -11   9        3.04       10.13     12.06 o 
   2 -11   9        4.78       11.46     11.88 o 
  -4 -10   9       44.22       36.52     16.72 o 
  -3 -10   9       74.15       65.65     19.59 o 
  -2 -10   9      102.29       86.57     21.66 o 
  -1 -10   9      207.76      218.10     31.61 o 
   0 -10   9      145.50      115.03     24.11 o 
   1 -10   9        8.83        8.30     13.83 o 
   2 -10   9       41.47       43.42     15.04 o 
   3 -10   9        0.00       -7.33      9.11 o 
  -5  -9   9        1.42       17.52     13.63 o 
  -4  -9   9        3.75       -4.38      7.57 o 
  -3  -9   9      288.05      241.48     32.84 o 
  -2  -9   9       39.07       47.49     17.00 o 
  -1  -9   9      489.55      480.73     25.25 o 
   0  -9   9       37.66       45.92      9.97 o 
   1  -9   9       24.35       29.03      9.30 o 
   2  -9   9       29.92       47.98     14.30 o 
   3  -9   9        8.60        6.69      9.53 o 
   4  -9   9      100.65      135.15     26.15 o 
  -6  -8   9       56.66       51.56     19.21 o 
  -5  -8   9        9.97       23.62     13.00 o 
  -4  -8   9       84.63       77.60     19.38 o 
  -3  -8   9       55.69       57.23     16.37 o 
  -2  -8   9      193.47      240.63     19.76 o 
  -1  -8   9      179.85      172.03     16.89 o 
   0  -8   9        0.06        0.72      5.68 o 
   1  -8   9      193.19      211.34     46.28 o 
   2  -8   9       18.59       22.92     12.09 o 
   3  -8   9     1077.47     1026.88     53.13 o 
   4  -8   9        1.71        1.96      9.57 o 
  -6  -7   9       86.30       69.71     19.87 o 
  -5  -7   9       38.06       10.62     11.04 o 
  -4  -7   9        3.26        8.31      9.08 o 
  -3  -7   9       41.91       40.77      8.94 o 
  -2  -7   9      144.83      150.47     25.64 o 
  -1  -7   9        9.98       10.12      6.24 o 
   0  -7   9       13.26       14.26      6.46 o 
   1  -7   9       42.24       50.12     13.42 o 
   2  -7   9        0.78        0.00      7.18 o 
   3  -7   9      188.78      236.50     29.05 o 
   4  -7   9        0.74       -2.59      8.13 o 
   5  -7   9       89.31      110.51     22.15 o 
  -7  -6   9      180.28      246.07     35.08 o 
  -6  -6   9       68.10       68.80     19.35 o 
  -5  -6   9      163.49      136.90     24.11 o 
  -4  -6   9        9.79        8.74      6.00 o 
  -3  -6   9        0.28        0.35      5.12 o 
  -2  -6   9      785.11      886.07     31.25 o 
  -1  -6   9        8.76        9.89      5.64 o 
   0  -6   9      514.17      582.25     25.56 o 
   1  -6   9       59.62       61.54     14.58 o 
   2  -6   9      124.87      143.45     21.76 o 
   3  -6   9       69.48       85.27     18.12 o 
   4  -6   9       20.57       35.92     12.93 o 
   5  -6   9        8.33       13.28     10.13 o 
  -7  -5   9       35.53       37.19     15.88 o 
  -6  -5   9        7.30        5.33      8.48 o 
  -5  -5   9      141.35      155.63     16.00 o 
  -4  -5   9        0.17        5.73      5.32 o 
  -3  -5   9      126.32      124.91     13.79 o 
  -2  -5   9      273.32      295.72     19.91 o 
  -1  -5   9      146.44      154.79     15.18 o 
   0  -5   9      371.92      365.73     34.45 o 
   1  -5   9        5.14       11.08      8.41 o 
   2  -5   9      424.45      415.57     33.61 o 
   3  -5   9       56.68       33.72     11.85 o 
   4  -5   9      296.26      278.95     31.05 o 
   5  -5   9       91.17      103.53     20.26 o 
  -7  -4   9      164.94      171.81     27.09 o 
  -6  -4   9        1.34        7.67      6.27 o 
  -5  -4   9      398.47      384.01     22.95 o 
  -4  -4   9       54.16       68.39     10.59 o 
  -3  -4   9        1.22        0.80      4.25 o 
  -2  -4   9        6.58        4.54      5.41 o 
  -1  -4   9      457.34      478.15     53.33 o 
   0  -4   9       42.59       35.82     10.30 o 
   1  -4   9        2.14        4.80      6.17 o 
   2  -4   9      367.48      361.03     30.98 o 
   3  -4   9        5.67        8.03      7.33 o 
   4  -4   9       26.09       41.39     12.97 o 
   5  -4   9      168.15      160.93     18.04 o 
  -7  -3   9       26.95       38.41     13.67 o 
  -6  -3   9       54.21       60.68     10.62 o 
  -5  -3   9        0.01        1.82      4.94 o 
  -4  -3   9      515.38      487.08     32.45 o 
  -3  -3   9        0.93        1.25      4.18 o 
  -2  -3   9      630.88      638.33     24.90 o 
  -1  -3   9       74.80       90.95     22.80 o 
   0  -3   9       31.86       42.06     11.11 o 
   1  -3   9      227.20      200.23     23.13 o 
   2  -3   9        1.39        9.22      6.76 o 
   3  -3   9      221.03      214.67     25.30 o 
   4  -3   9       51.51       46.59      9.91 o 
   5  -3   9        0.36        0.51      5.94 o 
   6  -3   9        2.62       -3.32      6.43 o 
  -7  -2   9      110.77      150.32     23.76 o 
  -6  -2   9       83.72       53.17     14.72 o 
  -5  -2   9      314.39      275.95     19.19 o 
  -4  -2   9       18.71       14.28      5.84 o 
  -3  -2   9      384.78      392.06     19.17 o 
  -2  -2   9      508.94      531.98     48.63 o 
  -1  -2   9      218.40      216.14     23.59 o 
   0  -2   9      250.11      227.01     24.01 o 
   1  -2   9       73.50       65.65     13.42 o 
   2  -2   9        1.05       -4.28      4.42 o 
   3  -2   9      182.58      151.54     46.54 o 
   4  -2   9       15.47       26.35      8.08 o 
   5  -2   9       13.22       11.64      6.83 o 
   6  -2   9       20.74       31.21     10.53 o 
  -8  -1   9       28.74       27.90     14.69 o 
  -7  -1   9       99.77       93.30     19.59 o 
  -6  -1   9      272.52      270.99     29.65 o 
  -5  -1   9        2.24       -0.33      4.42 o 
  -4  -1   9        1.80        2.07      4.20 o 
  -3  -1   9       86.59       74.30     10.18 o 
  -2  -1   9        7.58       11.78      6.59 o 
  -1  -1   9        2.55        0.49      4.56 o 
   0  -1   9      139.91      144.33     19.49 o 
   1  -1   9        0.10        0.49      5.12 o 
   2  -1   9      131.87      139.77     19.94 o 
   3  -1   9       35.28       51.91      9.65 o 
   4  -1   9       44.80       48.05      9.82 o 
   5  -1   9        4.13        0.38      5.85 o 
  -8   0   9        0.08       15.74     13.18 o 
  -7   0   9      159.24      195.04     27.48 o 
  -6   0   9      184.23      146.43     22.15 o 
  -5   0   9        4.27       -0.53      6.83 o 
  -4   0   9      696.26      667.80     24.75 o 
  -3   0   9       42.90       47.34      8.28 o 
  -2   0   9      437.31      503.75     30.56 o 
  -1   0   9        2.67        3.22      4.98 o 
   0   0   9      145.92      184.14     21.91 o 
   1   0   9       49.31       75.25     14.62 o 
   2   0   9        0.57       -1.00      3.72 o 
   3   0   9        0.12        2.01      5.14 o 
   4   0   9       20.58       17.07      7.27 o 
   5   0   9       39.31       47.18     11.06 o 
  -7   1   9        2.67        8.10      8.94 o 
  -6   1   9       62.74       82.01     18.05 o 
  -5   1   9     1179.60     1076.57     50.26 o 
  -4   1   9       71.22       77.11     15.35 o 
  -3   1   9     5669.22     5641.21    128.17 o 
  -2   1   9       17.11       15.81      7.92 o 
  -1   1   9     2689.75     2784.78     80.01 o 
   0   1   9       52.67       43.67     10.79 o 
   1   1   9      198.08      249.40     17.82 o 
   2   1   9        9.13       11.55      5.63 o 
   3   1   9        5.17       10.39      5.91 o 
   4   1   9       25.75       21.33     13.21 o 
   5   1   9       24.10        9.60     12.34 o 
  -7   2   9        2.28        4.91      9.78 o 
  -6   2   9       69.36       41.04     13.11 o 
  -5   2   9       25.15       24.15     11.36 o 
  -4   2   9       89.65       96.87     17.17 o 
  -3   2   9      121.15       95.89     16.82 o 
  -2   2   9        1.35        2.07      5.29 o 
  -1   2   9       31.96       41.18     11.46 o 
   0   2   9        0.47        4.21      5.54 o 
   1   2   9      228.38      259.49     18.65 o 
   2   2   9        0.33       -1.39      4.20 o 
   3   2   9      164.18      194.54     17.97 o 
   4   2   9       38.49       50.08     17.00 o 
   5   2   9      157.14       83.17     22.01 o 
  -7   3   9        0.48       -7.29      9.29 o 
  -6   3   9        1.33       12.69      9.71 o 
  -5   3   9        1.53       -1.93      6.06 o 
  -4   3   9      578.54      508.79     33.61 o 
  -3   3   9       60.92       33.37     10.37 o 
  -2   3   9      672.19      704.61     37.08 o 
  -1   3   9      157.43      165.32     21.17 o 
   0   3   9       23.81       35.42      7.76 o 
   1   3   9      120.76      131.58     21.61 o 
   2   3   9       83.62       91.87     18.63 o 
   3   3   9        6.81       24.39     13.21 o 
   4   3   9       35.90       42.65     17.07 o 
   5   3   9        1.64        7.08     13.00 o 
  -7   4   9        2.46       -3.43      9.25 o 
  -6   4   9       45.14       35.78     12.72 o 
  -5   4   9      228.50      194.17     25.27 o 
  -4   4   9      121.17      111.10     18.65 o 
  -3   4   9      193.92      258.59     26.99 o 
  -2   4   9        3.01        1.79      5.99 o 
  -1   4   9       86.53       96.95     12.02 o 
   0   4   9      417.11      443.18     28.18 o 
   1   4   9      160.80      186.80     17.06 o 
   2   4   9      136.55      168.44     27.16 o 
   3   4   9       20.66       30.21     14.51 o 
   4   4   9       29.52       22.19     14.19 o 
  -6   5   9        4.88        7.57      8.38 o 
  -5   5   9        0.32       -0.11      7.08 o 
  -4   5   9       81.97       75.28     15.95 o 
  -3   5   9       22.64       21.59      9.04 o 
  -2   5   9        1.44       -0.38      4.18 o 
  -1   5   9       45.50       66.71     10.98 o 
   0   5   9       88.33       98.09     13.00 o 
   1   5   9       17.27       11.78     12.02 o 
   2   5   9        1.99        1.86     10.86 o 
   3   5   9       19.63       27.34     15.04 o 
   4   5   9       12.20       24.01     15.42 o 
  -5   6   9      243.62      229.53     29.34 o 
  -4   6   9       49.30       54.08     14.51 o 
  -3   6   9      154.80      192.74     18.29 o 
  -2   6   9       24.44       30.53      8.54 o 
  -1   6   9      169.95      179.61     17.26 o 
   0   6   9        0.03       -1.23      9.81 o 
   1   6   9      195.48      222.98     33.19 o 
   2   6   9        0.69       -4.94     10.09 o 
   3   6   9       92.31      124.67     27.13 o 
  -5   7   9      137.03      145.59     24.46 o 
  -4   7   9       14.39       23.87     10.37 o 
  -3   7   9      163.30      187.17     18.59 o 
  -2   7   9       57.91       67.90     12.16 o 
  -1   7   9       72.97       93.82     22.01 o 
   0   7   9      123.97      177.62     30.07 o 
   1   7   9       71.80       74.06     21.48 o 
   2   7   9       12.22       11.18     12.83 o 
  -4   8   9      293.47      338.71     26.08 o 
  -3   8   9       16.46       23.83      8.96 o 
  -2   8   9        8.48        6.20     12.27 o 
  -1   8   9       81.21       51.80     19.07 o 
   0   8   9        7.97        7.04     13.00 o 
   1   8   9      105.83      145.84     30.04 o 
  -3   9   9       16.29       11.46     13.95 o 
  -2   9   9       36.70       26.46     16.44 o 
  -1   9   9       32.06       53.03     19.56 o 
  -2 -11  10      152.97      133.32     28.11 o 
  -1 -11  10        8.32        1.82      9.85 o 
   0 -11  10        3.56       25.48     13.95 o 
   1 -11  10       23.37       40.80     19.21 o 
  -3 -10  10       48.98       51.45     19.73 o 
  -2 -10  10      114.78      146.26     28.53 o 
  -1 -10  10        1.27        2.52     10.34 o 
   0 -10  10      143.92      149.74     17.68 o 
   1 -10  10      113.78      107.86     19.38 o 
   2 -10  10      178.67      198.44     28.70 o 
  -4  -9  10      127.23      113.03     24.25 o 
  -3  -9  10      173.20      160.17     29.20 o 
  -2  -9  10       31.62       45.49     17.21 o 
  -1  -9  10        4.27        6.63      6.83 o 
   0  -9  10        1.79        0.70      5.85 o 
   1  -9  10      117.47      100.17     20.54 o 
   2  -9  10       83.29      122.74     22.05 o 
   3  -9  10       37.01       21.17     13.25 o 
  -5  -8  10       92.26       89.16     22.36 o 
  -4  -8  10        3.03       -6.41      7.85 o 
  -3  -8  10        5.34        0.60      8.20 o 
  -2  -8  10       11.03        5.00      6.73 o 
  -1  -8  10        7.42        6.81      7.69 o 
   0  -8  10       12.50        5.61      6.87 o 
   1  -8  10       30.81       21.31     11.32 o 
   2  -8  10       15.86       16.96     11.04 o 
   3  -8  10       13.91       19.98     13.00 o 
   4  -8  10       18.47       25.48     14.30 o 
  -6  -7  10       26.15       43.39     16.58 o 
  -5  -7  10      110.14      103.29     22.64 o 
  -4  -7  10       12.11       23.69     11.60 o 
  -3  -7  10      203.47      197.76     18.98 o 
  -2  -7  10       77.53       75.85     11.90 o 
  -1  -7  10      193.16      210.57     19.52 o 
   0  -7  10       61.76       56.97     10.84 o 
   1  -7  10        1.16       -5.50      6.66 o 
   2  -7  10        0.04        0.63      8.90 o 
   3  -7  10        6.87        6.45      9.67 o 
   4  -7  10      150.88      149.02     25.87 o 
  -6  -6  10        1.70        4.24     10.09 o 
  -5  -6  10      556.50      476.55     42.76 o 
  -4  -6  10        2.11        0.92      5.63 o 
  -3  -6  10      579.36      543.99     25.91 o 
  -2  -6  10       13.36        7.10      8.45 o 
  -1  -6  10      464.40      497.46     24.40 o 
   0  -6  10       32.39       23.04     14.86 o 
   1  -6  10      243.84      252.28     28.63 o 
   2  -6  10      111.39       83.59     17.87 o 
   3  -6  10       33.34       21.38     11.57 o 
   4  -6  10       15.66       27.06     12.62 o 
  -6  -5  10        2.46       -2.52      9.01 o 
  -5  -5  10        0.10       -6.66      5.07 o 
  -4  -5  10      108.34       95.32     13.19 o 
  -3  -5  10       62.37       67.28     12.20 o 
  -2  -5  10      201.70      218.96     26.86 o 
  -1  -5  10       88.03       89.92     12.45 o 
   0  -5  10        0.11        1.96      6.62 o 
   1  -5  10       28.63       42.34     12.97 o 
   2  -5  10       67.05       74.69     17.35 o 
   3  -5  10       87.48       91.20     18.44 o 
   4  -5  10       35.19       29.79     12.62 o 
  -7  -4  10       17.65       20.40     11.18 o 
  -6  -4  10        7.54       14.03      7.47 o 
  -5  -4  10      430.06      370.60     23.79 o 
  -4  -4  10       19.82       11.64      6.34 o 
  -3  -4  10      607.89      522.55     24.22 o 
  -2  -4  10       51.17       48.19      8.87 o 
  -1  -4  10       63.76       42.29      9.12 o 
   0  -4  10       87.43       99.40     17.77 o 
   1  -4  10       41.08       16.61      9.11 o 
   2  -4  10      101.21      117.06     19.63 o 
   3  -4  10        1.23        1.33      6.41 o 
   4  -4  10        0.05       -8.88      5.92 o 
   5  -4  10       14.46        4.10      8.45 o 
  -7  -3  10       14.04       15.81     12.34 o 
  -6  -3  10       45.73       37.59     12.11 o 
  -5  -3  10        5.24        3.27      5.48 o 
  -4  -3  10      128.27      140.05     15.10 o 
  -3  -3  10       66.15       77.15     11.26 o 
  -2  -3  10       15.35       12.59      5.46 o 
  -1  -3  10      310.75      350.94     30.88 o 
   0  -3  10       25.85       35.99     12.06 o 
   1  -3  10       37.88       41.57     11.85 o 
   2  -3  10        8.46        5.54      7.18 o 
   3  -3  10        1.83       10.30      8.52 o 
   4  -3  10        4.42       10.97      9.39 o 
   5  -3  10        0.09       -5.29      7.29 o 
  -7  -2  10       20.92       21.13     12.09 o 
  -6  -2  10       24.09       18.37     11.46 o 
  -5  -2  10       29.57       31.78      8.27 o 
  -4  -2  10      458.75      419.30     21.11 o 
  -3  -2  10       10.29       15.11      5.96 o 
  -2  -2  10       11.88        7.49      5.36 o 
  -1  -2  10      244.26      190.94     23.38 o 
   0  -2  10       89.73       77.67     15.67 o 
   1  -2  10      275.65      305.97     29.34 o 
   2  -2  10       31.39       34.38     10.69 o 
   3  -2  10       33.40       41.88     13.88 o 
   4  -2  10        3.49        2.80      7.82 o 
   5  -2  10        3.44       11.64      9.36 o 
  -7  -1  10       11.41       34.49     13.95 o 
  -6  -1  10      202.23      245.51     29.79 o 
  -5  -1  10      327.13      300.75     30.39 o 
  -4  -1  10      760.11      715.63     41.25 o 
  -3  -1  10      174.76      178.38     15.88 o 
  -2  -1  10       81.88       48.58     12.83 o 
  -1  -1  10        2.45       -5.31      3.54 o 
   0  -1  10       58.98       69.61     14.62 o 
   1  -1  10       27.30       14.23      8.45 o 
   2  -1  10        0.97        0.14      6.20 o 
   3  -1  10        0.12       10.55      8.34 o 
   4  -1  10       52.54       58.29     14.79 o 
   5  -1  10        3.21       10.11      7.89 o 
  -7   0  10       12.03       13.25     10.16 o 
  -6   0  10      233.59      240.61     29.44 o 
  -5   0  10      335.07      358.51     33.61 o 
  -4   0  10      483.30      432.32     35.33 o 
  -3   0  10       12.17       14.02      8.31 o 
  -2   0  10        9.58        4.94      6.10 o 
  -1   0  10      146.66      131.82     20.08 o 
   0   0  10       52.74       49.03     12.83 o 
   1   0  10       13.14        7.75      6.62 o 
   2   0  10        0.07       -5.08      5.22 o 
   3   0  10       48.32       34.94     12.37 o 
   4   0  10        3.08        4.40      7.89 o 
   5   0  10       56.63       58.83     12.22 o 
  -7   1  10       55.89       64.38     18.05 o 
  -6   1  10      106.62       97.29     19.87 o 
  -5   1  10      104.33       79.94     17.52 o 
  -4   1  10        4.74        4.14      7.29 o 
  -3   1  10      170.10      182.71     23.38 o 
  -2   1  10       50.10       57.27     13.32 o 
  -1   1  10     3335.58     3441.73     95.58 o 
   0   1  10       59.86       54.22     12.90 o 
   2   1  10       12.32       12.51      9.08 o 
   3   1  10      454.28      482.07     24.92 o 
   4   1  10        1.34       -3.26      5.97 o 
  -7   2  10        0.30       -5.64      8.94 o 
  -6   2  10        6.09       10.41      9.74 o 
  -5   2  10      197.88      176.47     25.27 o 
  -4   2  10       34.71       40.24     12.02 o 
  -3   2  10       79.28       55.24     14.16 o 
  -2   2  10        9.00       12.76      7.78 o 
  -1   2  10       76.59       83.24     16.19 o 
   0   2  10        1.88       -0.42      6.80 o 
   1   2  10      231.35      226.80     25.34 o 
   2   2  10       38.41       66.77     15.81 o 
   3   2  10        1.82        5.99      6.48 o 
   4   2  10      165.80      176.50     29.13 o 
  -7   3  10        7.03       -0.25      8.73 o 
  -6   3  10      133.98      142.23     24.36 o 
  -5   3  10        0.06       -5.47      5.33 o 
  -4   3  10      306.59      241.73     27.76 o 
  -3   3  10       51.29       59.06     14.26 o 
  -2   3  10        4.61        6.20      6.94 o 
  -1   3  10       97.86      122.81     19.73 o 
   0   3  10       47.74       46.47     13.49 o 
   1   3  10        6.69       -3.29      6.87 o 
   2   3  10        1.60       -2.75      5.27 o 
   3   3  10       53.76       49.84     18.23 o 
   4   3  10        3.17        8.59     12.62 o 
  -6   4  10       37.89       32.42     13.00 o 
  -5   4  10       85.23       65.82     15.98 o 
  -4   4  10      224.23      257.43     29.55 o 
  -3   4  10        2.21       -4.35      5.05 o 
  -2   4  10      187.17      173.10     23.83 o 
  -1   4  10       91.76       88.78     17.03 o 
   0   4  10      170.32      151.62     21.41 o 
   1   4  10       66.73       67.55     11.81 o 
   2   4  10       10.99        6.38     11.92 o 
   3   4  10      232.75      253.78     35.57 o 
  -6   5  10        0.18        8.73      8.76 o 
  -5   5  10      244.45      321.53     34.42 o 
  -4   5  10       32.10       22.61     11.08 o 
  -3   5  10      185.02      236.50     28.25 o 
  -2   5  10       40.89       15.39      8.66 o 
  -1   5  10       96.78      124.39     20.54 o 
   0   5  10      169.73      194.68     18.75 o 
   1   5  10      138.94      130.27     26.15 o 
   2   5  10        0.30        6.20     11.67 o 
   3   5  10      103.90      104.30     25.59 o 
  -5   6  10        2.75        4.80      8.97 o 
  -4   6  10      127.69      139.18     22.68 o 
  -3   6  10      124.11       90.91     18.68 o 
  -2   6  10       71.13       74.30     16.30 o 
  -1   6  10      131.42      123.19     20.29 o 
   0   6  10      138.19      146.54     27.86 o 
   1   6  10        1.61       21.59     14.83 o 
   2   6  10       66.38       67.92     21.66 o 
  -4   7  10      258.61      262.51     31.44 o 
  -3   7  10       30.09       44.37     14.44 o 
  -2   7  10       63.45       46.79     14.62 o 
  -1   7  10      150.12      151.93     28.67 o 
   0   7  10       27.74       18.75     14.83 o 
   1   7  10       69.61       79.77     22.92 o 
  -1   8  10       48.74       39.53     18.75 o 
  -2 -10  11        7.66       12.76     13.74 o 
  -1 -10  11       71.35       81.87     23.48 o 
   0 -10  11       15.25       20.39     10.10 o 
   1 -10  11       68.24       66.70     18.05 o 
  -3  -9  11       12.25       25.87     14.58 o 
  -2  -9  11      353.39      359.07     41.95 o 
  -1  -9  11        8.20        7.48      7.92 o 
   0  -9  11      182.05      223.49     22.43 o 
   1  -9  11        6.11       13.07     12.13 o 
   2  -9  11       15.76       25.80     14.40 o 
  -4  -8  11      121.20      170.51     30.49 o 
  -3  -8  11       96.03      157.40     28.49 o 
  -2  -8  11       12.63        3.93      6.33 o 
  -1  -8  11       18.11       29.33      9.60 o 
   0  -8  11        0.15        3.30      6.83 o 
   1  -8  11        1.77       -1.61      8.76 o 
   2  -8  11      110.90       76.79     20.33 o 
   3  -8  11        3.38       10.20     12.34 o 
  -5  -7  11        0.32       -1.68      9.43 o 
  -4  -7  11      179.60      158.45     27.65 o 
  -3  -7  11       18.15       14.38     19.80 o 
  -2  -7  11       33.09       22.56     10.30 o 
  -1  -7  11      254.58      240.34     21.61 o 
   0  -7  11       11.27       10.31      7.53 o 
   1  -7  11      187.26      210.81     28.84 o 
   2  -7  11      135.33      150.22     25.41 o 
   3  -7  11       72.83       55.03     17.31 o 
  -5  -6  11       60.55       71.57     18.65 o 
  -4  -6  11        0.05       -1.01      5.93 o 
  -3  -6  11      102.14      103.30     14.13 o 
  -2  -6  11       11.78       33.18      9.64 o 
  -1  -6  11       81.25       91.88     13.83 o 
   0  -6  11       13.21       18.75     10.83 o 
   1  -6  11       35.18       26.18     12.30 o 
   2  -6  11        9.09        5.15      9.22 o 
   3  -6  11      113.57      115.41     23.10 o 
   4  -6  11        3.21        9.71     10.48 o 
  -6  -5  11      102.65      108.30     21.66 o 
  -5  -5  11        0.17       -4.78      5.69 o 
  -4  -5  11      251.67      285.20     23.01 o 
  -3  -5  11       90.08       55.81     10.76 o 
  -2  -5  11        3.32        6.63      5.85 o 
  -1  -5  11       43.59       18.13      7.40 o 
   0  -5  11      100.24      136.27     22.61 o 
   1  -5  11       15.62       10.37      9.85 o 
   2  -5  11       16.99       23.73     11.04 o 
   3  -5  11        1.05        3.79      7.75 o 
   4  -5  11       13.60        1.68      7.96 o 
  -6  -4  11       43.45       60.44     11.94 o 
  -5  -4  11        2.81        6.37      9.31 o 
  -4  -4  11       27.01       22.36      8.34 o 
  -3  -4  11      185.97      202.59     29.98 o 
  -2  -4  11      145.09      131.93     15.25 o 
  -1  -4  11      434.93      444.52     36.59 o 
   0  -4  11      620.85      637.46     39.32 o 
   1  -4  11       57.11       33.86     12.41 o 
   2  -4  11       52.36       45.35     13.67 o 
   3  -4  11       31.60       41.04     13.49 o 
  -6  -3  11       38.46       36.77     14.90 o 
  -5  -3  11      390.48      401.56     27.90 o 
  -4  -3  11        4.60        6.76      5.69 o 
  -3  -3  11      302.21      303.41     25.76 o 
  -2  -3  11       80.05       87.90     20.12 o 
  -1  -3  11       46.55       61.86     15.63 o 
   0  -3  11       70.57      102.76     19.45 o 
   1  -3  11        4.47        1.33      5.92 o 
   2  -3  11        6.53        5.99      7.61 o 
   3  -3  11        0.52       11.78      8.80 o 
   4  -3  11       43.15       34.80     13.91 o 
  -6  -2  11      226.74      290.65     33.86 o 
  -5  -2  11        0.02        4.73      8.76 o 
  -4  -2  11       54.99       60.45     20.05 o 
  -3  -2  11        7.67        9.29      6.01 o 
  -2  -2  11      370.52      336.60     32.73 o 
  -1  -2  11      179.88      169.14     23.66 o 
   0  -2  11       41.86       56.29     14.54 o 
   1  -2  11        0.06        9.99      7.92 o 
   2  -2  11        3.57       -4.77      5.33 o 
   3  -2  11       19.18       22.01     10.34 o 
   4  -2  11       29.67       37.29     13.60 o 
  -6  -1  11      243.86      228.16     30.14 o 
  -5  -1  11       18.23       19.10     11.22 o 
  -4  -1  11      556.75      546.51     25.33 o 
  -3  -1  11       59.87       51.51     14.77 o 
  -2  -1  11     1094.18     1090.21     51.63 o 
  -1  -1  11      272.63      230.06     27.27 o 
   1  -1  11       59.16       55.13     14.26 o 
   2  -1  11      237.98      261.74     29.83 o 
   3  -1  11       50.70       52.12     14.44 o 
   4  -1  11       70.53       79.94     18.54 o 
  -6   0  11       77.06       71.22     18.58 o 
  -5   0  11      106.51       79.38     17.73 o 
  -4   0  11       46.30       45.25     13.88 o 
  -3   0  11       12.61       10.90      9.08 o 
  -2   0  11      749.59      773.83     42.51 o 
  -1   0  11       42.81       48.02     13.60 o 
   0   0  11      117.38      131.43     20.96 o 
   1   0  11      758.97      848.20     45.81 o 
   2   0  11        9.42       26.08     10.30 o 
   3   0  11      193.91      206.75     27.44 o 
   4   0  11       31.34       40.24     15.04 o 
  -6   1  11        6.82        6.20     10.34 o 
  -5   1  11       30.97       26.78     12.69 o 
  -4   1  11        3.12        5.26      8.17 o 
  -3   1  11       23.38       18.54      9.95 o 
  -2   1  11       11.95       14.97      8.45 o 
  -1   1  11        5.68       -5.68      6.13 o 
   0   1  11       53.51       66.00     15.53 o 
   1   1  11      434.31      436.88     35.75 o 
   2   1  11       32.77       41.46     13.67 o 
   3   1  11      377.34      405.79     35.57 o 
  -6   2  11        5.67        4.21      9.60 o 
  -5   2  11      198.22      212.11     29.05 o 
  -4   2  11       18.91       11.39      8.59 o 
  -3   2  11        5.85       12.65      9.04 o 
  -2   2  11        6.52       18.79      9.81 o 
  -1   2  11       52.62       51.45     14.09 o 
   0   2  11      185.13      205.73     26.67 o 
   1   2  11        3.76       11.29      8.69 o 
   2   2  11      185.41      303.90     31.58 o 
  -6   3  11       52.52       46.75     16.23 o 
  -5   3  11       72.01       88.57     19.63 o 
  -4   3  11        0.01       -4.91      6.03 o 
  -3   3  11       90.77      107.11     19.70 o 
  -2   3  11        1.86        1.75      7.04 o 
  -1   3  11      224.40      262.69     29.97 o 
   0   3  11        0.96       -1.68      7.36 o 
   1   3  11       20.39       15.32     10.34 o 
   2   3  11        1.62       -1.86      7.54 o 
  -5   4  11       18.02       16.93      9.78 o 
  -4   4  11       17.69       17.14     10.30 o 
  -3   4  11       45.58       59.65     15.49 o 
  -2   4  11       44.94       41.53     14.16 o 
  -1   4  11       35.19       24.67     11.25 o 
   0   4  11       39.28       50.15     14.97 o 
  -4   5  11       69.78       55.03     16.68 o 
  -3   5  11        0.15        6.90      8.20 o 
  -2   5  11      178.86      176.33     24.92 o 
  -1   5  11        0.00        2.98      8.76 o 
  -4   6  11        6.64       11.15     10.09 o 
  -3   6  11      133.92      163.57     26.15 o 
  -2   6  11        0.88        6.06      9.36 o 
  -2  -9  12        4.61        4.35     12.34 o 
  -1  -9  12        3.80        7.19      9.04 o 
   0  -9  12       17.22       32.23     15.54 o 
  -3  -8  12        0.19        1.44      8.73 o 
  -2  -8  12      228.16      294.38     25.16 o 
  -1  -8  12       25.28       17.35      9.04 o 
   0  -8  12       78.61       76.26     19.21 o 
   1  -8  12        0.03       -2.91     10.13 o 
  -4  -7  12       11.03        6.41     12.13 o 
  -3  -7  12       13.02        9.90     15.93 o 
  -2  -7  12      160.55      128.31     16.75 o 
  -1  -7  12      177.60      145.36     18.10 o 
   0  -7  12       13.58       -5.08      9.22 o 
   1  -7  12        7.27       15.32     11.81 o 
   2  -7  12       21.08        4.49     10.62 o 
  -5  -6  12        3.16       -1.30     10.65 o 
  -4  -6  12       70.25       74.71     15.39 o 
  -3  -6  12       14.53       20.32      8.34 o 
  -2  -6  12        7.29       -3.41      7.06 o 
  -1  -6  12       33.34       30.49     15.75 o 
   0  -6  12       61.08       64.38     17.14 o 
   1  -6  12       92.00       95.72     20.64 o 
   2  -6  12       27.00       53.59     17.66 o 
   3  -6  12        0.05       -5.26     10.30 o 
  -5  -5  12       42.09       35.73     10.62 o 
  -4  -5  12        2.17        0.75      6.27 o 
  -3  -5  12       28.90       35.85      9.89 o 
  -2  -5  12      249.69      253.31     31.46 o 
  -1  -5  12      307.42      255.22     30.95 o 
   0  -5  12       52.71       55.59     15.91 o 
   1  -5  12      146.10      171.28     27.16 o 
   2  -5  12        0.91       -1.19      8.87 o 
   3  -5  12        0.29       -4.91      7.99 o 
  -5  -4  12       53.08       39.36     10.62 o 
  -4  -4  12       32.99       24.35      8.64 o 
  -3  -4  12       15.42       17.33      7.56 o 
  -2  -4  12        1.16        4.49      9.76 o 
  -1  -4  12        4.12        7.54      9.53 o 
   0  -4  12        1.34        0.53      8.66 o 
   1  -4  12        0.07        5.96     10.48 o 
   2  -4  12      180.96      145.13     24.85 o 
   3  -4  12       23.03       36.42     13.35 o 
  -6  -3  12       50.06       60.53     17.77 o 
  -5  -3  12       24.48       24.52      8.59 o 
  -4  -3  12        1.50       -1.33      5.19 o 
  -3  -3  12       47.17       32.95      9.14 o 
  -2  -3  12       22.32       48.79     15.07 o 
  -1  -3  12       66.76       36.98     12.97 o 
   0  -3  12       66.17       55.48     16.33 o 
   1  -3  12        1.61       -0.56      6.48 o 
   2  -3  12       22.04       14.37     11.67 o 
  -6  -2  12        8.42        2.52      9.67 o 
  -5  -2  12       28.79       23.80     13.67 o 
  -4  -2  12       17.74        8.37      6.65 o 
  -3  -2  12       86.71       93.25     16.28 o 
  -2  -2  12       26.72       29.44     12.51 o 
  -1  -2  12       34.83       22.40     10.97 o 
   0  -2  12       62.93       54.75     15.11 o 
   1  -2  12        5.71        4.00      7.15 o 
   2  -2  12        8.21        2.31      7.85 o 
   3  -2  12        8.84       -4.24      8.62 o 
  -6  -1  12       19.61       37.47     16.26 o 
  -5  -1  12      157.60      176.47     26.67 o 
  -4  -1  12        3.75        0.74      8.34 o 
  -3  -1  12      113.83      130.17     22.99 o 
  -2  -1  12       49.64       57.48     15.88 o 
  -1  -1  12       63.09       73.39     17.14 o 
   0  -1  12       64.30       59.34     15.91 o 
   1  -1  12        5.06        1.16      8.06 o 
   2  -1  12      298.42      316.45     33.79 o 
   3  -1  12       29.66       49.63     15.04 o 
  -6   0  12       58.20       73.29     20.33 o 
  -5   0  12       25.83       18.89     12.23 o 
  -4   0  12      238.70      294.09     34.59 o 
  -3   0  12       17.27        3.65      6.97 o 
  -2   0  12        4.64       10.27      8.59 o 
  -1   0  12       22.82       19.98     10.30 o 
   0   0  12      290.01      343.44     34.73 o 
   1   0  12       20.01       35.92     13.63 o 
   2   0  12      111.89      112.47     21.38 o 
  -6   1  12        1.49       -2.00     10.02 o 
  -5   1  12       90.25       91.48     20.92 o 
  -4   1  12       21.85       31.47     12.41 o 
  -3   1  12        1.16        4.14      7.89 o 
  -2   1  12        6.15        2.91      8.48 o 
  -1   1  12       34.26       34.59     12.83 o 
   0   1  12      122.94      109.74     20.82 o 
   1   1  12      198.98      199.70     27.13 o 
   2   1  12      142.11      145.62     23.52 o 
   3   1  12      141.07      136.51     24.08 o 
  -5   2  12      136.55      165.11     26.08 o 
  -4   2  12      192.10      222.38     29.16 o 
  -3   2  12      364.95      488.26     41.57 o 
  -2   2  12      162.35       93.16     18.96 o 
  -1   2  12       46.14       45.91     14.79 o 
   0   2  12       65.44       65.93     16.79 o 
   1   2  12        6.78       -2.49      8.10 o 
   2   2  12        1.66        2.59      9.01 o 
  -5   3  12      102.57      114.61     23.06 o 
  -4   3  12      119.82      174.57     26.81 o 
  -3   3  12        3.17        1.05      8.62 o 
  -2   3  12       10.84        2.10      8.03 o 
  -1   3  12       21.61       40.97     13.98 o 
   0   3  12      123.94      155.30     24.88 o 
   1   3  12      156.91      160.56     25.48 o 
  -3   4  12       19.27       25.48     12.27 o 
  -2   4  12       21.03       10.55     10.27 o 
  -1   4  12       15.16       11.67      9.95 o 
   0   4  12       19.81       25.13     11.81 o 
  -3   5  12       46.95       74.23     17.94 o 
  -2   5  12       41.27       41.15     14.37 o 
  -1   5  12       10.06       -1.61     10.06 o 
  -2  -7  13        1.62       14.73      8.94 o 
  -1  -7  13      114.37      132.52     24.74 o 
   0  -7  13        5.96       -2.17     10.65 o 
  -3  -6  13       40.18       62.95     13.62 o 
  -2  -6  13       11.68        6.45      7.14 o 
  -1  -6  13        2.99       11.92     12.06 o 
   0  -6  13       34.97       63.89     19.21 o 
   1  -6  13        4.59       13.49     12.65 o 
  -4  -5  13       83.69      122.92     17.25 o 
  -3  -5  13       22.20       11.70      7.89 o 
  -2  -5  13       22.16       27.66     10.92 o 
  -1  -5  13       97.36       91.69     20.75 o 
   0  -5  13        0.01       -0.21      9.43 o 
   1  -5  13      425.76      415.57     41.95 o 
  -4  -4  13       62.46       43.96     11.27 o 
  -3  -4  13        5.37        4.28      6.64 o 
  -2  -4  13      125.79      109.98     23.13 o 
  -1  -4  13      102.50      129.89     24.57 o 
   0  -4  13       56.08       99.29     21.94 o 
   1  -4  13       81.96       93.93     19.91 o 
   2  -4  13       15.75       21.66     12.62 o 
  -5  -3  13       17.28       15.81     13.46 o 
  -4  -3  13       13.78       23.39      9.31 o 
  -3  -3  13        4.16       -0.79      5.79 o 
  -2  -3  13       46.92       26.67     12.83 o 
  -1  -3  13        0.01        4.28      9.18 o 
   0  -3  13        1.83        7.78      9.60 o 
   1  -3  13       10.27        9.18      9.53 o 
   2  -3  13      142.20      131.08     23.38 o 
  -5  -2  13       16.96       18.86     12.58 o 
  -4  -2  13       50.39       78.33     19.66 o 
  -3  -2  13        5.26        7.11     10.30 o 
  -2  -2  13       45.99       53.76     16.16 o 
  -1  -2  13      136.61      133.29     23.94 o 
   0  -2  13      122.99      138.97     23.27 o 
   1  -2  13      139.97      186.63     27.65 o 
  -5  -1  13      165.71      264.02     34.24 o 
  -4  -1  13        1.29        8.03      9.43 o 
  -3  -1  13       23.51       33.96     15.07 o 
  -2  -1  13       15.35       21.73     11.50 o 
  -1  -1  13        1.07        3.79      8.17 o 
   0  -1  13        2.73       -2.00      7.11 o 
   1  -1  13        4.20       12.55      9.99 o 
   2  -1  13       18.84       35.36     13.67 o 
  -5   0  13       11.90       21.06     13.35 o 
  -4   0  13       42.51       57.83     18.44 o 
  -3   0  13        1.94       -0.74      6.52 o 
  -2   0  13       18.68       27.34     12.44 o 
  -1   0  13       88.07      105.07     21.73 o 
   0   0  13        6.35       -6.94      8.38 o 
   1   0  13      102.20      120.25     23.17 o 
  -4   1  13      188.14      154.14     26.08 o 
  -3   1  13        1.36       -0.95      8.17 o 
  -2   1  13        2.05        4.94      8.24 o 
  -1   1  13        0.29        7.29      9.81 o 
   0   1  13       41.31       37.47     14.72 o 
   1   1  13       34.84       34.70     14.26 o 
  -4   2  13        7.87       -4.98      7.50 o 
  -2   2  13       31.82       15.81     10.83 o 
  -1   2  13       15.95       36.06     14.16 o 
   0   2  13      187.36      240.96     33.23 o 
  -3   3  13       71.10       98.42     21.87 o 
  -2   3  13        6.08        2.77      9.67 o 
  -1   3  13        1.99        6.27     10.16 o 
   0   3  13        0.98      -12.27      8.31 o 
  -2  -4  14        0.61       -7.25     10.20 o 
  -1  -4  14        0.37       -1.61      9.78 o 
  -3  -3  14        6.80       -7.01      9.60 o 
  -2  -3  14        6.42        7.92     11.22 o 
  -1  -3  14       10.89       18.26     12.72 o 
   0  -3  14      126.63      134.34     25.27 o 
  -3  -2  14       37.35       80.79     20.64 o 
  -2  -2  14        0.55       -2.70      8.66 o 
  -1  -2  14      227.48      219.30     31.44 o 
   0  -2  14        2.21        7.25     10.27 o 
  -3  -1  14       27.02       22.22     13.46 o 
  -2  -1  14       90.22      100.52     21.62 o 
  -1  -1  14       51.67       44.48     15.74 o 
   0  -1  14      167.76      175.98     28.56 o 
  -2   0  14       23.74       48.75     15.95 o 
                                                 
